# Supplementary material for: Technical Performance Evaluation of Olink Proximity Extension Assay for Blood-Based Biomarker Discovery in Longitudinal Studies of Alzheimer's Disease
Source: Front Neurol. 2022 Jun 6;13:889647. doi: 10.3389/fneur.2022.889647 (PMC9207419; doi:10.3389/fneur.2022.889647)
Supplement: Supplementary Table S1 — Summary of the proportion of missing values (NA) per protein and panel. Final column shows the Limit of Detection (LOD) for each protein. [file Data_Sheet_1.CSV]

proteinID	Panel	Protein	percent_NA	LOD
CARDIOMETABOLIC_ANG_P03950_OID01226	CARDIOMETABOLIC	ANG	0.5102040816326531	1.6797500000000001
CARDIOMETABOLIC_ANGPTL3_Q9Y5C1_OID01306	CARDIOMETABOLIC	ANGPTL3	0.5102040816326531	0.87399000000000004
CARDIOMETABOLIC_AOC3_Q16853_OID01294	CARDIOMETABOLIC	AOC3	0.5102040816326531	1.6663600000000001
CARDIOMETABOLIC_APOM_O95445_OID01221	CARDIOMETABOLIC	APOM	0.5102040816326531	1.86361
CARDIOMETABOLIC_C1QTNF1_Q9BXJ1_OID01301	CARDIOMETABOLIC	C1QTNF1	0.5102040816326531	1.3636999999999999
CARDIOMETABOLIC_C2_P06681_OID01233	CARDIOMETABOLIC	C2	0.5102040816326531	1.0943700000000001
CARDIOMETABOLIC_CA1_P00915_OID01223	CARDIOMETABOLIC	CA1	0.5102040816326531	0.95304
CARDIOMETABOLIC_CA3_P07451_OID01235	CARDIOMETABOLIC	CA3	0.5102040816326531	0.62211000000000005
CARDIOMETABOLIC_CA4_P22748_OID01261	CARDIOMETABOLIC	CA4	0.5102040816326531	1.1396200000000001
CARDIOMETABOLIC_CCL14_Q16627_OID01292	CARDIOMETABOLIC	CCL14	0.5102040816326531	1.55497
CARDIOMETABOLIC_CCL18_P55774_OID01276	CARDIOMETABOLIC	CCL18	0.5102040816326531	1.2829900000000001
CARDIOMETABOLIC_CCL5_P13501_OID01246	CARDIOMETABOLIC	CCL5	0.5102040816326531	2.33779
CARDIOMETABOLIC_CD46_P15529_OID01251	CARDIOMETABOLIC	CD46	0.5102040816326531	0.94901999999999997
CARDIOMETABOLIC_CD59_P13987_OID01248	CARDIOMETABOLIC	CD59	0.5102040816326531	-0.85402
CARDIOMETABOLIC_CDH1_P12830_OID01245	CARDIOMETABOLIC	CDH1	0.5102040816326531	1.04948
CARDIOMETABOLIC_CES1_P23141_OID01263	CARDIOMETABOLIC	CES1	2.0408163265306123	2.19889
CARDIOMETABOLIC_CFHR5_Q9BXR6_OID01302	CARDIOMETABOLIC	CFHR5	0.5102040816326531	2.1066400000000001
CARDIOMETABOLIC_CHL1_O00533_OID01216	CARDIOMETABOLIC	CHL1	0.5102040816326531	1.49156
CARDIOMETABOLIC_CNDP1_Q96KN2_OID01299	CARDIOMETABOLIC	CNDP1	0.5102040816326531	0.95072999999999996
CARDIOMETABOLIC_COL18A1_P39060_OID01271	CARDIOMETABOLIC	COL18A1	0.5102040816326531	0.6956
CARDIOMETABOLIC_COMP_P49747_OID01274	CARDIOMETABOLIC	COMP	0.5102040816326531	1.50474
CARDIOMETABOLIC_CR2_P20023_OID01258	CARDIOMETABOLIC	CR2	0.5102040816326531	1.61175
CARDIOMETABOLIC_CRTAC1_Q9NQ79_OID01304	CARDIOMETABOLIC	CRTAC1	0.5102040816326531	1.2048700000000001
CARDIOMETABOLIC_CST3_P01034_OID01225	CARDIOMETABOLIC	CST3	0.5102040816326531	1.2549600000000001
CARDIOMETABOLIC_DEFA1_P59665_OID01277	CARDIOMETABOLIC	DEFA1	43.36734693877551	1.3388800000000001
CARDIOMETABOLIC_DPP4_P27487_OID01266	CARDIOMETABOLIC	DPP4	0.5102040816326531	-2.32281
CARDIOMETABOLIC_EFEMP1_Q12805_OID01281	CARDIOMETABOLIC	EFEMP1	0.5102040816326531	1.2276800000000001
CARDIOMETABOLIC_ENG_P17813_OID01254	CARDIOMETABOLIC	ENG	0.5102040816326531	1.0606599999999999
CARDIOMETABOLIC_F11_P03951_OID01227	CARDIOMETABOLIC	F11	0.5102040816326531	1.1298699999999999
CARDIOMETABOLIC_F7_P08709_OID01239	CARDIOMETABOLIC	F7	0.5102040816326531	1.7441500000000001
CARDIOMETABOLIC_FAP_Q12884_OID01282	CARDIOMETABOLIC	FAP	9.183673469387756	0.77654999999999996
CARDIOMETABOLIC_FCGR2A_P12318_OID01244	CARDIOMETABOLIC	FCGR2A	0.5102040816326531	3.8300000000000001E-2
CARDIOMETABOLIC_FCGR3B_O75015_OID01219	CARDIOMETABOLIC	FCGR3B	0.5102040816326531	0.48536000000000001
CARDIOMETABOLIC_FCN2_Q15485_OID01290	CARDIOMETABOLIC	FCN2	0.5102040816326531	1.1049599999999999
CARDIOMETABOLIC_FETUB_Q9UGM5_OID01305	CARDIOMETABOLIC	FETUB	0.5102040816326531	0.51971999999999996
CARDIOMETABOLIC_GAS6_Q14393_OID01286	CARDIOMETABOLIC	GAS6	0.5102040816326531	0.89915999999999996
CARDIOMETABOLIC_GNLY_P22749_OID01262	CARDIOMETABOLIC	GNLY	2.5510204081632653	0.7651
CARDIOMETABOLIC_GP1BA_P07359_OID01234	CARDIOMETABOLIC	GP1BA	0.5102040816326531	1.05423
CARDIOMETABOLIC_ICAM1_P05362_OID01230	CARDIOMETABOLIC	ICAM1	0.5102040816326531	1.3025500000000001
CARDIOMETABOLIC_ICAM3_P32942_OID01267	CARDIOMETABOLIC	ICAM3	0.5102040816326531	1.2685900000000001
CARDIOMETABOLIC_IGFBP3_P17936_OID01255	CARDIOMETABOLIC	IGFBP3	0.5102040816326531	0.12852
CARDIOMETABOLIC_IGFBP6_P24592_OID01264	CARDIOMETABOLIC	IGFBP6	0.5102040816326531	1.5535000000000001
CARDIOMETABOLIC_IGLC2_P0DOY2_OID01240	CARDIOMETABOLIC	IGLC2	0.5102040816326531	0.68413000000000002
CARDIOMETABOLIC_IL7R_P16871_OID01253	CARDIOMETABOLIC	IL7R	0.5102040816326531	1.4920100000000001
CARDIOMETABOLIC_ITGAM_P11215_OID01242	CARDIOMETABOLIC	ITGAM	4.081632653061225	1.50779
CARDIOMETABOLIC_KIT_P10721_OID01241	CARDIOMETABOLIC	KIT	0.5102040816326531	1.9707600000000001
CARDIOMETABOLIC_LCN2_P80188_OID01278	CARDIOMETABOLIC	LCN2	64.28571428571429	0.81057999999999997
CARDIOMETABOLIC_LILRB1_Q8NHL6_OID01297	CARDIOMETABOLIC	LILRB1	0.5102040816326531	0.37628
CARDIOMETABOLIC_LILRB2_Q8N423_OID01296	CARDIOMETABOLIC	LILRB2	0.5102040816326531	0.94455
CARDIOMETABOLIC_LILRB5_O75023_OID01220	CARDIOMETABOLIC	LILRB5	0.5102040816326531	1.0126500000000001
CARDIOMETABOLIC_LTBP2_Q14767_OID01288	CARDIOMETABOLIC	LTBP2	40.30612244897959	2.36449
CARDIOMETABOLIC_LYVE1_Q9Y5Y7_OID01307	CARDIOMETABOLIC	LYVE1	0.5102040816326531	1.0789599999999999
CARDIOMETABOLIC_MBL2_P11226_OID01243	CARDIOMETABOLIC	MBL2	0.5102040816326531	3.0427300000000002
CARDIOMETABOLIC_MEGF9_Q9H1U4_OID01303	CARDIOMETABOLIC	MEGF9	0.5102040816326531	1.55247
CARDIOMETABOLIC_MET_P08581_OID01238	CARDIOMETABOLIC	MET	0.5102040816326531	1.2625599999999999
CARDIOMETABOLIC_MFAP5_Q13361_OID01285	CARDIOMETABOLIC	MFAP5	0.5102040816326531	1.1575
CARDIOMETABOLIC_NCAM1_P13591_OID01247	CARDIOMETABOLIC	NCAM1	0.5102040816326531	1.32843
CARDIOMETABOLIC_NID1_P14543_OID01250	CARDIOMETABOLIC	NID1	0.5102040816326531	0.90003999999999995
CARDIOMETABOLIC_NOTCH1_P46531_OID01273	CARDIOMETABOLIC	NOTCH1	0.5102040816326531	1.39103
CARDIOMETABOLIC_NRP1_O14786_OID01217	CARDIOMETABOLIC	NRP1	0.5102040816326531	1.7069999999999998E-2
CARDIOMETABOLIC_OSMR_Q99650_OID01300	CARDIOMETABOLIC	OSMR	0.5102040816326531	0.42451
CARDIOMETABOLIC_PAM_P19021_OID01256	CARDIOMETABOLIC	PAM	0.5102040816326531	0.51980000000000004
CARDIOMETABOLIC_PCOLCE_Q15113_OID01289	CARDIOMETABOLIC	PCOLCE	0.5102040816326531	1.08595
CARDIOMETABOLIC_PLA2G7_Q13093_OID01283	CARDIOMETABOLIC	PLA2G7	0.5102040816326531	1.11592
CARDIOMETABOLIC_PLTP_P55058_OID01275	CARDIOMETABOLIC	PLTP	0.5102040816326531	1.6170100000000001
CARDIOMETABOLIC_PLXNB2_O15031_OID01218	CARDIOMETABOLIC	PLXNB2	0.5102040816326531	0.83804999999999996
CARDIOMETABOLIC_PRCP_P42785_OID01272	CARDIOMETABOLIC	PRCP	60.204081632653065	-0.20258000000000001
CARDIOMETABOLIC_PROC_P04070_OID01228	CARDIOMETABOLIC	PROC	0.5102040816326531	0.41442000000000001
CARDIOMETABOLIC_PRSS2_P07478_OID01236	CARDIOMETABOLIC	PRSS2	0.5102040816326531	0.69593000000000005
CARDIOMETABOLIC_PTPRS_Q13332_OID01284	CARDIOMETABOLIC	PTPRS	0.5102040816326531	6.6809999999999994E-2
CARDIOMETABOLIC_QPCT_Q16769_OID01293	CARDIOMETABOLIC	QPCT	0.5102040816326531	-1.73777
CARDIOMETABOLIC_REG1A_P05451_OID01231	CARDIOMETABOLIC	REG1A	0.5102040816326531	2.2857500000000002
CARDIOMETABOLIC_REG3A_Q06141_OID01280	CARDIOMETABOLIC	REG3A	36.224489795918366	1.10222
CARDIOMETABOLIC_SAA4_P35542_OID01269	CARDIOMETABOLIC	SAA4	0.5102040816326531	0.67418
CARDIOMETABOLIC_SELL_P14151_OID01249	CARDIOMETABOLIC	SELL	0.5102040816326531	1.61056
CARDIOMETABOLIC_SERPINA5_P05154_OID01229	CARDIOMETABOLIC	SERPINA5	0.5102040816326531	1.5357000000000001
CARDIOMETABOLIC_SERPINA7_P05543_OID01232	CARDIOMETABOLIC	SERPINA7	0.5102040816326531	1.2802
CARDIOMETABOLIC_SOD1_P00441_OID01222	CARDIOMETABOLIC	SOD1	10.204081632653061	0.52603
CARDIOMETABOLIC_SPARCL1_Q14515_OID01287	CARDIOMETABOLIC	SPARCL1	0.5102040816326531	0.81425000000000003
CARDIOMETABOLIC_ST6GAL1_P15907_OID01252	CARDIOMETABOLIC	ST6GAL1	0.5102040816326531	1.1424099999999999
CARDIOMETABOLIC_TCN2_P20062_OID01259	CARDIOMETABOLIC	TCN2	0.5102040816326531	1.2053499999999999
CARDIOMETABOLIC_TGFBI_Q15582_OID01291	CARDIOMETABOLIC	TGFBI	0.5102040816326531	3.1340499999999998
CARDIOMETABOLIC_TGFBR3_Q03167_OID01279	CARDIOMETABOLIC	TGFBR3	0.5102040816326531	2.0975799999999998
CARDIOMETABOLIC_THBS4_P35443_OID01268	CARDIOMETABOLIC	THBS4	0.5102040816326531	1.0566199999999999
CARDIOMETABOLIC_TIE1_P35590_OID01270	CARDIOMETABOLIC	TIE1	0.5102040816326531	0.39188000000000001
CARDIOMETABOLIC_TIMD4_Q96H15_OID01298	CARDIOMETABOLIC	TIMD4	0.5102040816326531	1.03363
CARDIOMETABOLIC_TIMP1_P01033_OID01224	CARDIOMETABOLIC	TIMP1	0.5102040816326531	0.88375000000000004
CARDIOMETABOLIC_TNC_P24821_OID01265	CARDIOMETABOLIC	TNC	1.0204081632653061	0.89603999999999995
CARDIOMETABOLIC_TNXB_P22105_OID01260	CARDIOMETABOLIC	TNXB	0.5102040816326531	0.99622999999999995
CARDIOMETABOLIC_UMOD_P07911_OID01237	CARDIOMETABOLIC	UMOD	4.081632653061225	1.2702599999999999
CARDIOMETABOLIC_VASN_Q6EMK4_OID01295	CARDIOMETABOLIC	VASN	0.5102040816326531	0.67573000000000005
CARDIOMETABOLIC_VCAM1_P19320_OID01257	CARDIOMETABOLIC	VCAM1	0.5102040816326531	1.04511
CARDIOVASCULAR III_ALCAM_Q13740_OID00572	CARDIOVASCULAR III	ALCAM	1.0204081632653061	1.3691199999999999
CARDIOVASCULAR III_AP-N_P15144_OID00611	CARDIOVASCULAR III	AP-N	1.0204081632653061	0.99195999999999995
CARDIOVASCULAR III_AXL_P30530_OID00612	CARDIOVASCULAR III	AXL	1.0204081632653061	2.28349
CARDIOVASCULAR III_AZU1_P20160_OID00597	CARDIOVASCULAR III	AZU1	1.0204081632653061	0.55125000000000002
CARDIOVASCULAR III_BLM hydrolase_Q13867_OID00581	CARDIOVASCULAR III	BLM hydrolase	1.0204081632653061	-1.0767
CARDIOVASCULAR III_CASP-3_P42574_OID00630	CARDIOVASCULAR III	CASP-3	1.0204081632653061	1.1996899999999999
CARDIOVASCULAR III_CCL15_Q16663_OID00629	CARDIOVASCULAR III	CCL15	1.0204081632653061	1.23007
CARDIOVASCULAR III_CCL16_O15467_OID00654	CARDIOVASCULAR III	CCL16	1.0204081632653061	0.68259000000000003
CARDIOVASCULAR III_CCL24_O00175_OID00592	CARDIOVASCULAR III	CCL24	1.0204081632653061	0.81335999999999997
CARDIOVASCULAR III_CD163_Q86VB7_OID00577	CARDIOVASCULAR III	CD163	1.0204081632653061	1.45787
CARDIOVASCULAR III_CD93_Q9NPY3_OID00639	CARDIOVASCULAR III	CD93	1.0204081632653061	1.5682700000000001
CARDIOVASCULAR III_CDH5_P33151_OID00587	CARDIOVASCULAR III	CDH5	1.0204081632653061	1.5809800000000001
CARDIOVASCULAR III_CHI3L1_P36222_OID00633	CARDIOVASCULAR III	CHI3L1	1.0204081632653061	-1.3798900000000001
CARDIOVASCULAR III_CHIT1_Q13231_OID00605	CARDIOVASCULAR III	CHIT1	6.122448979591836	1.55999
CARDIOVASCULAR III_CNTN1_Q12860_OID00586	CARDIOVASCULAR III	CNTN1	1.0204081632653061	0.76637999999999995
CARDIOVASCULAR III_COL1A1_P02452_OID00641	CARDIOVASCULAR III	COL1A1	1.0204081632653061	0.32866000000000001
CARDIOVASCULAR III_CPA1_P15085_OID00624	CARDIOVASCULAR III	CPA1	1.0204081632653061	1.0734600000000001
CARDIOVASCULAR III_CPB1_P15086_OID00632	CARDIOVASCULAR III	CPB1	1.0204081632653061	1.06484
CARDIOVASCULAR III_CSTB_P04080_OID00575	CARDIOVASCULAR III	CSTB	1.0204081632653061	0.21642
CARDIOVASCULAR III_CTSD_P07339_OID00622	CARDIOVASCULAR III	CTSD	1.0204081632653061	0.23422000000000001
CARDIOVASCULAR III_CTSZ_Q9UBR2_OID00643	CARDIOVASCULAR III	CTSZ	1.0204081632653061	1.02681
CARDIOVASCULAR III_CXCL16_Q9H2A7_OID00601	CARDIOVASCULAR III	CXCL16	1.0204081632653061	1.3749100000000001
CARDIOVASCULAR III_DLK-1_P80370_OID00598	CARDIOVASCULAR III	DLK-1	1.0204081632653061	1.24637
CARDIOVASCULAR III_EGFR_P00533_OID00637	CARDIOVASCULAR III	EGFR	1.0204081632653061	0.84711000000000003
CARDIOVASCULAR III_Ep-CAM_P16422_OID00610	CARDIOVASCULAR III	Ep-CAM	1.0204081632653061	2.23881
CARDIOVASCULAR III_EPHB4_P54760_OID00569	CARDIOVASCULAR III	EPHB4	1.0204081632653061	1.73698
CARDIOVASCULAR III_FABP4_P15090_OID00589	CARDIOVASCULAR III	FABP4	1.0204081632653061	2.0168699999999999
CARDIOVASCULAR III_FAS_P25445_OID00615	CARDIOVASCULAR III	FAS	1.0204081632653061	0.62616000000000005
CARDIOVASCULAR III_Gal-3_P17931_OID00578	CARDIOVASCULAR III	Gal-3	1.0204081632653061	-0.22169
CARDIOVASCULAR III_Gal-4_P56470_OID00626	CARDIOVASCULAR III	Gal-4	1.0204081632653061	1.3617900000000001
CARDIOVASCULAR III_GDF-15_Q99988_OID00595	CARDIOVASCULAR III	GDF-15	1.0204081632653061	0.66510999999999998
CARDIOVASCULAR III_GP6_Q9HCN6_OID05026	CARDIOVASCULAR III	GP6	1.0204081632653061	1.0396399999999999
CARDIOVASCULAR III_GRN_P28799_OID00579	CARDIOVASCULAR III	GRN	1.0204081632653061	0.96541999999999994
CARDIOVASCULAR III_ICAM-2_P13598_OID00646	CARDIOVASCULAR III	ICAM-2	1.0204081632653061	1.72115
CARDIOVASCULAR III_IGFBP-1_P08833_OID00604	CARDIOVASCULAR III	IGFBP-1	1.0204081632653061	1.56593
CARDIOVASCULAR III_IGFBP-2_P18065_OID00650	CARDIOVASCULAR III	IGFBP-2	1.0204081632653061	0.72070999999999996
CARDIOVASCULAR III_IGFBP-7_Q16270_OID00638	CARDIOVASCULAR III	IGFBP-7	1.0204081632653061	1.5522899999999999
CARDIOVASCULAR III_IL-17RA_Q96F46_OID00566	CARDIOVASCULAR III	IL-17RA	1.0204081632653061	1.68801
CARDIOVASCULAR III_IL-18BP_O95998_OID00640	CARDIOVASCULAR III	IL-18BP	1.0204081632653061	1.6575200000000001
CARDIOVASCULAR III_IL-1RT1_P14778_OID00613	CARDIOVASCULAR III	IL-1RT1	1.0204081632653061	2.3204199999999999
CARDIOVASCULAR III_IL-1RT2_P27930_OID00627	CARDIOVASCULAR III	IL-1RT2	1.0204081632653061	0.99965999999999999
CARDIOVASCULAR III_IL-6RA_P08887_OID00602	CARDIOVASCULAR III	IL-6RA	1.0204081632653061	2.0625
CARDIOVASCULAR III_IL2-RA_P01589_OID00570	CARDIOVASCULAR III	IL2-RA	1.0204081632653061	1.3581399999999999
CARDIOVASCULAR III_ITGB2_P05107_OID00565	CARDIOVASCULAR III	ITGB2	1.0204081632653061	0.91288000000000002
CARDIOVASCULAR III_JAM-A_Q9Y624_OID00625	CARDIOVASCULAR III	JAM-A	1.0204081632653061	0.32588
CARDIOVASCULAR III_KLK6_Q92876_OID00647	CARDIOVASCULAR III	KLK6	1.0204081632653061	0.74822
CARDIOVASCULAR III_LDL receptor_P01130_OID00564	CARDIOVASCULAR III	LDL receptor	1.0204081632653061	0.69593000000000005
CARDIOVASCULAR III_LTBR_P36941_OID00583	CARDIOVASCULAR III	LTBR	1.0204081632653061	1.17161
CARDIOVASCULAR III_MB_P02144_OID00616	CARDIOVASCULAR III	MB	1.0204081632653061	2.5678700000000001
CARDIOVASCULAR III_MCP-1_P13500_OID00576	CARDIOVASCULAR III	MCP-1	1.0204081632653061	1.0666
CARDIOVASCULAR III_MEPE_Q9NQ76_OID00132	CARDIOVASCULAR III	MEPE	1.0204081632653061	1.4808600000000001
CARDIOVASCULAR III_MMP-2_P08253_OID00614	CARDIOVASCULAR III	MMP-2	1.0204081632653061	0.66708000000000001
CARDIOVASCULAR III_MMP-3_P08254_OID00644	CARDIOVASCULAR III	MMP-3	1.0204081632653061	1.95919
CARDIOVASCULAR III_MMP-9_P14780_OID00568	CARDIOVASCULAR III	MMP-9	1.0204081632653061	1.4735100000000001
CARDIOVASCULAR III_MPO_P05164_OID00600	CARDIOVASCULAR III	MPO	1.0204081632653061	0.92725999999999997
CARDIOVASCULAR III_Notch 3_Q9UM47_OID00584	CARDIOVASCULAR III	Notch 3	1.0204081632653061	1.4699199999999999
CARDIOVASCULAR III_NT-proBNP_NA_OID00131	CARDIOVASCULAR III	NT-proBNP	1.0204081632653061	2.3644599999999998
CARDIOVASCULAR III_OPG_O00300_OID00571	CARDIOVASCULAR III	OPG	1.0204081632653061	1.22367
CARDIOVASCULAR III_OPN_P10451_OID00621	CARDIOVASCULAR III	OPN	1.0204081632653061	1.5225200000000001
CARDIOVASCULAR III_PAI_P05121_OID00591	CARDIOVASCULAR III	PAI	1.0204081632653061	0.55330000000000001
CARDIOVASCULAR III_PCSK9_Q8NBP7_OID00619	CARDIOVASCULAR III	PCSK9	1.0204081632653061	1.1785300000000001
CARDIOVASCULAR III_PDGF subunit A_P04085_OID00648	CARDIOVASCULAR III	PDGF subunit A	1.0204081632653061	1.79738
CARDIOVASCULAR III_PECAM-1_P16284_OID00652	CARDIOVASCULAR III	PECAM-1	1.0204081632653061	0.94994999999999996
CARDIOVASCULAR III_PGLYRP1_O75594_OID00623	CARDIOVASCULAR III	PGLYRP1	1.0204081632653061	0.61917999999999995
CARDIOVASCULAR III_PI3_P19957_OID00609	CARDIOVASCULAR III	PI3	1.0204081632653061	0.48037000000000002
CARDIOVASCULAR III_PLC_P98160_OID00582	CARDIOVASCULAR III	PLC	1.0204081632653061	1.3716999999999999
CARDIOVASCULAR III_PON3_Q15166_OID00642	CARDIOVASCULAR III	PON3	1.0204081632653061	1.24665
CARDIOVASCULAR III_PRTN3_P24158_OID00618	CARDIOVASCULAR III	PRTN3	1.0204081632653061	-0.27694000000000002
CARDIOVASCULAR III_PSP-D_P35247_OID00608	CARDIOVASCULAR III	PSP-D	1.0204081632653061	1.1972400000000001
CARDIOVASCULAR III_RARRES2_Q99969_OID00645	CARDIOVASCULAR III	RARRES2	1.0204081632653061	1.3976599999999999
CARDIOVASCULAR III_RETN_Q9HD89_OID00603	CARDIOVASCULAR III	RETN	1.0204081632653061	0.60150999999999999
CARDIOVASCULAR III_SCGB3A2_Q96PL1_OID00636	CARDIOVASCULAR III	SCGB3A2	1.0204081632653061	0.94503999999999999
CARDIOVASCULAR III_SELE_P16581_OID00596	CARDIOVASCULAR III	SELE	1.0204081632653061	3.0980300000000001
CARDIOVASCULAR III_SELP_P16109_OID00574	CARDIOVASCULAR III	SELP	1.0204081632653061	1.51376
CARDIOVASCULAR III_SHPS-1_P78324_OID00628	CARDIOVASCULAR III	SHPS-1	1.0204081632653061	1.42611
CARDIOVASCULAR III_SPON1_Q9HCB6_OID00599	CARDIOVASCULAR III	SPON1	1.0204081632653061	1.4233499999999999
CARDIOVASCULAR III_ST2_Q01638_OID00634	CARDIOVASCULAR III	ST2	1.0204081632653061	1.6592
CARDIOVASCULAR III_t-PA_P00750_OID00635	CARDIOVASCULAR III	t-PA	1.0204081632653061	1.6541600000000001
CARDIOVASCULAR III_TFF3_Q07654_OID00573	CARDIOVASCULAR III	TFF3	1.0204081632653061	0.90076000000000001
CARDIOVASCULAR III_TFPI_P10646_OID00590	CARDIOVASCULAR III	TFPI	1.0204081632653061	1.04097
CARDIOVASCULAR III_TIMP4_Q99727_OID00585	CARDIOVASCULAR III	TIMP4	1.0204081632653061	1.0624499999999999
CARDIOVASCULAR III_TLT-2_Q5T2D2_OID00588	CARDIOVASCULAR III	TLT-2	1.0204081632653061	1.67086
CARDIOVASCULAR III_TNF-R1_P19438_OID00649	CARDIOVASCULAR III	TNF-R1	1.0204081632653061	1.75928
CARDIOVASCULAR III_TNF-R2_P20333_OID00567	CARDIOVASCULAR III	TNF-R2	1.0204081632653061	1.78335
CARDIOVASCULAR III_TNFRSF10C_O14798_OID00594	CARDIOVASCULAR III	TNFRSF10C	1.0204081632653061	2.3825500000000002
CARDIOVASCULAR III_TNFRSF14_Q92956_OID00563	CARDIOVASCULAR III	TNFRSF14	1.0204081632653061	1.64032
CARDIOVASCULAR III_TNFSF13B_Q9Y275_OID00617	CARDIOVASCULAR III	TNFSF13B	1.0204081632653061	1.56379
CARDIOVASCULAR III_TR_P02786_OID00593	CARDIOVASCULAR III	TR	1.0204081632653061	1.39249
CARDIOVASCULAR III_TR-AP_P13686_OID00606	CARDIOVASCULAR III	TR-AP	1.0204081632653061	-0.16927
CARDIOVASCULAR III_U-PAR_Q03405_OID00620	CARDIOVASCULAR III	U-PAR	1.0204081632653061	1.3067899999999999
CARDIOVASCULAR III_uPA_P00749_OID00631	CARDIOVASCULAR III	uPA	1.0204081632653061	0.26034000000000002
CARDIOVASCULAR III_vWF_P04275_OID00651	CARDIOVASCULAR III	vWF	1.0204081632653061	1.2810900000000001
IMMUNO-ONCOLOGY_ADA_P00813_OID00775	IMMUNO-ONCOLOGY	ADA	0	-0.36559999999999998
IMMUNO-ONCOLOGY_ADGRG1_Q9Y653_OID00764	IMMUNO-ONCOLOGY	ADGRG1	0.5102040816326531	1.27447
IMMUNO-ONCOLOGY_ANG-1_Q15389_OID00760	IMMUNO-ONCOLOGY	ANG-1	0	0.96055999999999997
IMMUNO-ONCOLOGY_ANGPT2_O15123_OID00822	IMMUNO-ONCOLOGY	ANGPT2	0	0.48899999999999999
IMMUNO-ONCOLOGY_ARG1_P05089_OID00815	IMMUNO-ONCOLOGY	ARG1	98.46938775510205	5.5929700000000002
IMMUNO-ONCOLOGY_CAIX_Q16790_OID00773	IMMUNO-ONCOLOGY	CAIX	0	0.61448000000000003
IMMUNO-ONCOLOGY_CASP-8_Q14790_OID00827	IMMUNO-ONCOLOGY	CASP-8	0	1.3214300000000001
IMMUNO-ONCOLOGY_CCL17_Q92583_OID00821	IMMUNO-ONCOLOGY	CCL17	0	0.88551000000000002
IMMUNO-ONCOLOGY_CCL19_Q99731_OID00794	IMMUNO-ONCOLOGY	CCL19	0	1.6998899999999999
IMMUNO-ONCOLOGY_CCL20_P78556_OID00837	IMMUNO-ONCOLOGY	CCL20	0	1.4016200000000001
IMMUNO-ONCOLOGY_CCL23_P55773_OID00811	IMMUNO-ONCOLOGY	CCL23	0	1.3854299999999999
IMMUNO-ONCOLOGY_CCL3_P10147_OID00813	IMMUNO-ONCOLOGY	CCL3	0	0.64829999999999999
IMMUNO-ONCOLOGY_CCL4_P13236_OID00796	IMMUNO-ONCOLOGY	CCL4	0	1.7353000000000001
IMMUNO-ONCOLOGY_CD244_Q9BZW8_OID00758	IMMUNO-ONCOLOGY	CD244	0	1.2756000000000001
IMMUNO-ONCOLOGY_CD27_P26842_OID00800	IMMUNO-ONCOLOGY	CD27	0	1.5482800000000001
IMMUNO-ONCOLOGY_CD28_P10747_OID00793	IMMUNO-ONCOLOGY	CD28	2.0408163265306123	1.9298900000000001
IMMUNO-ONCOLOGY_CD4_P01730_OID00776	IMMUNO-ONCOLOGY	CD4	0	-0.48525000000000001
IMMUNO-ONCOLOGY_CD40_P25942_OID00781	IMMUNO-ONCOLOGY	CD40	0	1.22194
IMMUNO-ONCOLOGY_CD40-L_P29965_OID00756	IMMUNO-ONCOLOGY	CD40-L	0	1.41022
IMMUNO-ONCOLOGY_CD5_P06127_OID00812	IMMUNO-ONCOLOGY	CD5	0	0.25764999999999999
IMMUNO-ONCOLOGY_CD70_P32970_OID00808	IMMUNO-ONCOLOGY	CD70	0	0.84131
IMMUNO-ONCOLOGY_CD83_Q01151_OID00841	IMMUNO-ONCOLOGY	CD83	0	0.84382999999999997
IMMUNO-ONCOLOGY_CD8A_P01732_OID00772	IMMUNO-ONCOLOGY	CD8A	0	1.55443
IMMUNO-ONCOLOGY_CRTAM_O95727_OID00766	IMMUNO-ONCOLOGY	CRTAM	0	1.1492199999999999
IMMUNO-ONCOLOGY_CSF-1_P09603_OID00843	IMMUNO-ONCOLOGY	CSF-1	0	-0.20130000000000001
IMMUNO-ONCOLOGY_CX3CL1_P78423_OID00806	IMMUNO-ONCOLOGY	CX3CL1	0	0.51561999999999997
IMMUNO-ONCOLOGY_CXCL1_P09341_OID00786	IMMUNO-ONCOLOGY	CXCL1	0	1.99054
IMMUNO-ONCOLOGY_CXCL10_P02778_OID00807	IMMUNO-ONCOLOGY	CXCL10	0	0.1736
IMMUNO-ONCOLOGY_CXCL11_O14625_OID00767	IMMUNO-ONCOLOGY	CXCL11	0	1.9699500000000001
IMMUNO-ONCOLOGY_CXCL12_P48061_OID00824	IMMUNO-ONCOLOGY	CXCL12	4.591836734693878	1.90351
IMMUNO-ONCOLOGY_CXCL13_O43927_OID00830	IMMUNO-ONCOLOGY	CXCL13	0	1.11026
IMMUNO-ONCOLOGY_CXCL5_P42830_OID00801	IMMUNO-ONCOLOGY	CXCL5	0	1.7653700000000001
IMMUNO-ONCOLOGY_CXCL9_Q07325_OID00771	IMMUNO-ONCOLOGY	CXCL9	0	1.5636099999999999
IMMUNO-ONCOLOGY_DCN_P07585_OID00817	IMMUNO-ONCOLOGY	DCN	0	1.0319199999999999
IMMUNO-ONCOLOGY_EGF_P01133_OID00759	IMMUNO-ONCOLOGY	EGF	0	1.29884
IMMUNO-ONCOLOGY_FASLG_P48023_OID00792	IMMUNO-ONCOLOGY	FASLG	0	1.4215599999999999
IMMUNO-ONCOLOGY_FGF2_P09038_OID00770	IMMUNO-ONCOLOGY	FGF2	6.63265306122449	1.32576
IMMUNO-ONCOLOGY_Gal-1_P09382_OID00798	IMMUNO-ONCOLOGY	Gal-1	0	1.57412
IMMUNO-ONCOLOGY_Gal-9_O00182_OID00779	IMMUNO-ONCOLOGY	Gal-9	0	1.6289899999999999
IMMUNO-ONCOLOGY_GZMA_P12544_OID00804	IMMUNO-ONCOLOGY	GZMA	0	0.16757
IMMUNO-ONCOLOGY_GZMB_P10144_OID00840	IMMUNO-ONCOLOGY	GZMB	0	0.87894000000000005
IMMUNO-ONCOLOGY_GZMH_P20718_OID00783	IMMUNO-ONCOLOGY	GZMH	0	2.2267100000000002
IMMUNO-ONCOLOGY_HGF_P14210_OID00803	IMMUNO-ONCOLOGY	HGF	0	1.02796
IMMUNO-ONCOLOGY_HO-1_P09601_OID00805	IMMUNO-ONCOLOGY	HO-1	0	4.1844599999999996
IMMUNO-ONCOLOGY_ICOSLG_O75144_OID00828	IMMUNO-ONCOLOGY	ICOSLG	0	1.4816100000000001
IMMUNO-ONCOLOGY_IFN-beta_P01574_OID00774	IMMUNO-ONCOLOGY	IFN-beta	81.12244897959184	0.99612000000000001
IMMUNO-ONCOLOGY_IFN-gamma_P01579_OID00825	IMMUNO-ONCOLOGY	IFN-gamma	90.3061224489796	1.26332
IMMUNO-ONCOLOGY_IL-1 alpha_P01583_OID00757	IMMUNO-ONCOLOGY	IL-1 alpha	99.48979591836735	1.1632800000000001
IMMUNO-ONCOLOGY_IL-21_Q9HBE4_OID00834	IMMUNO-ONCOLOGY	IL-21	97.95918367346938	1.63056
IMMUNO-ONCOLOGY_IL-35_Q14213,P29459_OID00797	IMMUNO-ONCOLOGY	IL-35	98.9795918367347	1.3012300000000001
IMMUNO-ONCOLOGY_IL10_P22301_OID00809	IMMUNO-ONCOLOGY	IL10	0	2.04895
IMMUNO-ONCOLOGY_IL12_P29459,P29460_OID00842	IMMUNO-ONCOLOGY	IL12	0	0.83811000000000002
IMMUNO-ONCOLOGY_IL12RB1_P42701_OID00835	IMMUNO-ONCOLOGY	IL12RB1	0	1.5179
IMMUNO-ONCOLOGY_IL13_P35225_OID00836	IMMUNO-ONCOLOGY	IL13	91.83673469387756	1.7022600000000001
IMMUNO-ONCOLOGY_IL18_Q14116_OID00782	IMMUNO-ONCOLOGY	IL18	0	1.35172
IMMUNO-ONCOLOGY_IL2_P60568_OID00778	IMMUNO-ONCOLOGY	IL2	91.3265306122449	1.0764100000000001
IMMUNO-ONCOLOGY_IL33_O95760_OID00788	IMMUNO-ONCOLOGY	IL33	44.38775510204081	1.3945099999999999
IMMUNO-ONCOLOGY_IL4_P05112_OID00833	IMMUNO-ONCOLOGY	IL4	78.57142857142857	0.8508
IMMUNO-ONCOLOGY_IL5_P05113_OID00802	IMMUNO-ONCOLOGY	IL5	73.9795918367347	1.8926000000000001
IMMUNO-ONCOLOGY_IL6_P05231_OID00763	IMMUNO-ONCOLOGY	IL6	0.5102040816326531	1.97001
IMMUNO-ONCOLOGY_IL7_P13232_OID00761	IMMUNO-ONCOLOGY	IL7	0	1.80419
IMMUNO-ONCOLOGY_IL8_P10145_OID00752	IMMUNO-ONCOLOGY	IL8	0	1.91076
IMMUNO-ONCOLOGY_KLRD1_Q13241_OID00839	IMMUNO-ONCOLOGY	KLRD1	0	1.29033
IMMUNO-ONCOLOGY_LAMP3_Q9UQV4_OID00826	IMMUNO-ONCOLOGY	LAMP3	0	1.73122
IMMUNO-ONCOLOGY_LAP TGF-beta-1_P01137_OID00785	IMMUNO-ONCOLOGY	LAP TGF-beta-1	0	-2.1680000000000001E-2
IMMUNO-ONCOLOGY_MCP-1_P13500_OID00765	IMMUNO-ONCOLOGY	MCP-1	0	0.92525000000000002
IMMUNO-ONCOLOGY_MCP-2_P80075_OID00795	IMMUNO-ONCOLOGY	MCP-2	0	1.4084000000000001
IMMUNO-ONCOLOGY_MCP-3_P80098_OID00755	IMMUNO-ONCOLOGY	MCP-3	0	1.33883
IMMUNO-ONCOLOGY_MCP-4_Q99616_OID00768	IMMUNO-ONCOLOGY	MCP-4	0	1.21231
IMMUNO-ONCOLOGY_MIC-A/B_Q29983,Q29980_OID00820	IMMUNO-ONCOLOGY	MIC-A/B	0.5102040816326531	0.71777000000000002
IMMUNO-ONCOLOGY_MMP12_P39900_OID00829	IMMUNO-ONCOLOGY	MMP12	0	-7.2620000000000004E-2
IMMUNO-ONCOLOGY_MMP7_P09237_OID00814	IMMUNO-ONCOLOGY	MMP7	0	2.0084
IMMUNO-ONCOLOGY_NCR1_O76036_OID00816	IMMUNO-ONCOLOGY	NCR1	0	0.60699000000000003
IMMUNO-ONCOLOGY_NOS3_P29474_OID00777	IMMUNO-ONCOLOGY	NOS3	0.5102040816326531	0.94415000000000004
IMMUNO-ONCOLOGY_PD-L1_Q9NZQ7_OID00799	IMMUNO-ONCOLOGY	PD-L1	0	2.3298299999999998
IMMUNO-ONCOLOGY_PD-L2_Q9BQ51_OID00831	IMMUNO-ONCOLOGY	PD-L2	0	0.60775999999999997
IMMUNO-ONCOLOGY_PDCD1_Q15116_OID00791	IMMUNO-ONCOLOGY	PDCD1	0	2.3273999999999999
IMMUNO-ONCOLOGY_PDGF subunit B_P01127_OID00790	IMMUNO-ONCOLOGY	PDGF subunit B	0	2.8007399999999998
IMMUNO-ONCOLOGY_PGF_P49763_OID00762	IMMUNO-ONCOLOGY	PGF	0	1.6767300000000001
IMMUNO-ONCOLOGY_PTN_P21246_OID00823	IMMUNO-ONCOLOGY	PTN	0	0.59687000000000001
IMMUNO-ONCOLOGY_TIE2_Q02763_OID00754	IMMUNO-ONCOLOGY	TIE2	0	1.77888
IMMUNO-ONCOLOGY_TNF_P01375_OID00838	IMMUNO-ONCOLOGY	TNF	90.81632653061224	1.83311
IMMUNO-ONCOLOGY_TNFRSF12A_Q9NP84_OID00810	IMMUNO-ONCOLOGY	TNFRSF12A	0	1.7295100000000001
IMMUNO-ONCOLOGY_TNFRSF21_O75509_OID00818	IMMUNO-ONCOLOGY	TNFRSF21	0	1.65255
IMMUNO-ONCOLOGY_TNFRSF4_P43489_OID00819	IMMUNO-ONCOLOGY	TNFRSF4	0	2.17055
IMMUNO-ONCOLOGY_TNFRSF9_Q07011_OID00753	IMMUNO-ONCOLOGY	TNFRSF9	0	1.1949799999999999
IMMUNO-ONCOLOGY_TNFSF14_O43557_OID00787	IMMUNO-ONCOLOGY	TNFSF14	0	1.4574
IMMUNO-ONCOLOGY_TRAIL_P50591_OID00769	IMMUNO-ONCOLOGY	TRAIL	0	0.54935999999999996
IMMUNO-ONCOLOGY_TWEAK_O43508_OID00789	IMMUNO-ONCOLOGY	TWEAK	0	0.78900000000000003
IMMUNO-ONCOLOGY_VEGFA_P15692_OID00832	IMMUNO-ONCOLOGY	VEGFA	0	1.18327
IMMUNO-ONCOLOGY_VEGFC_P49767_OID00784	IMMUNO-ONCOLOGY	VEGFC	0	-0.18712000000000001
IMMUNO-ONCOLOGY_VEGFR-2_P35968_OID00780	IMMUNO-ONCOLOGY	VEGFR-2	0	4.7699999999999999E-3
INFLAMMATION_4E-BP1_Q13541_OID00536	INFLAMMATION	4E-BP1	0	1.0464199999999999
INFLAMMATION_ADA_P00813_OID00560	INFLAMMATION	ADA	0	0.69491999999999998
INFLAMMATION_ARTN_Q5T4W7_OID00526	INFLAMMATION	ARTN	67.85714285714286	1.0785800000000001
INFLAMMATION_AXIN1_O15169_OID00487	INFLAMMATION	AXIN1	0	1.01322
INFLAMMATION_Beta-NGF_P01138_OID00519	INFLAMMATION	Beta-NGF	25	1.44225
INFLAMMATION_CASP-8_Q14790_OID00550	INFLAMMATION	CASP-8	0	1.07633
INFLAMMATION_CCL11_P51671_OID00505	INFLAMMATION	CCL11	0	0.95442000000000005
INFLAMMATION_CCL19_Q99731_OID00513	INFLAMMATION	CCL19	0	1.4397
INFLAMMATION_CCL20_P78556_OID00556	INFLAMMATION	CCL20	0	1.79047
INFLAMMATION_CCL23_P55773_OID00530	INFLAMMATION	CCL23	0	1.4385699999999999
INFLAMMATION_CCL25_O15444_OID00551	INFLAMMATION	CCL25	0	0.83045999999999998
INFLAMMATION_CCL28_Q9NRJ3_OID00539	INFLAMMATION	CCL28	0	0.90142
INFLAMMATION_CCL3_P10147_OID00532	INFLAMMATION	CCL3	0	0.53541000000000005
INFLAMMATION_CCL4_P13236_OID00498	INFLAMMATION	CCL4	0	0.76893999999999996
INFLAMMATION_CD244_Q9BZW8_OID00477	INFLAMMATION	CD244	0	1.65802
INFLAMMATION_CD40_P25942_OID00542	INFLAMMATION	CD40	0	1.6895199999999999
INFLAMMATION_CD5_P06127_OID00531	INFLAMMATION	CD5	0	0.33467999999999998
INFLAMMATION_CD6_P30203_OID00499	INFLAMMATION	CD6	0	0.82384000000000002
INFLAMMATION_CD8A_P01732_OID05124	INFLAMMATION	CD8A	0	1.0673900000000001
INFLAMMATION_CDCP1_Q9H5V8_OID00476	INFLAMMATION	CDCP1	0	0.33856000000000003
INFLAMMATION_CSF-1_P09603_OID00562	INFLAMMATION	CSF-1	0	1.03607
INFLAMMATION_CST5_P28325_OID00491	INFLAMMATION	CST5	0	-0.35633999999999999
INFLAMMATION_CX3CL1_P78423_OID00552	INFLAMMATION	CX3CL1	0	1.38374
INFLAMMATION_CXCL1_P09341_OID00496	INFLAMMATION	CXCL1	0	1.4828399999999999
INFLAMMATION_CXCL10_P02778_OID00535	INFLAMMATION	CXCL10	0	2.1519900000000001
INFLAMMATION_CXCL11_O14625_OID00486	INFLAMMATION	CXCL11	0	1.67913
INFLAMMATION_CXCL5_P42830_OID00520	INFLAMMATION	CXCL5	0	1.6478600000000001
INFLAMMATION_CXCL6_P80162_OID00534	INFLAMMATION	CXCL6	0	0.87472000000000005
INFLAMMATION_CXCL9_Q07325_OID00490	INFLAMMATION	CXCL9	0	1.3691899999999999
INFLAMMATION_DNER_Q8NFT8_OID01213	INFLAMMATION	DNER	0	0.95482
INFLAMMATION_EN-RAGE_P80511_OID00541	INFLAMMATION	EN-RAGE	0	0.52256000000000002
INFLAMMATION_FGF-19_O95750_OID00545	INFLAMMATION	FGF-19	0	1.1542699999999999
INFLAMMATION_FGF-21_Q9NSA1_OID00512	INFLAMMATION	FGF-21	0	1.4503200000000001
INFLAMMATION_FGF-23_Q9GZV9_OID00507	INFLAMMATION	FGF-23	0	1.3576600000000001
INFLAMMATION_FGF-5_P12034_OID00509	INFLAMMATION	FGF-5	0.5102040816326531	0.98501000000000005
INFLAMMATION_Flt3L_P49771_OID00533	INFLAMMATION	Flt3L	0	2.02508
INFLAMMATION_GDNF_P39905_OID00475	INFLAMMATION	GDNF	0	1.6570100000000001
INFLAMMATION_HGF_P14210_OID00522	INFLAMMATION	HGF	0	1.37788
INFLAMMATION_IFN-gamma_P01579_OID05547	INFLAMMATION	IFN-gamma	0	2.87398
INFLAMMATION_IL-1 alpha_P01583_OID00493	INFLAMMATION	IL-1 alpha	97.95918367346938	-1.1690000000000001E-2
INFLAMMATION_IL-10RA_Q13651_OID00508	INFLAMMATION	IL-10RA	4.591836734693878	0.85865000000000002
INFLAMMATION_IL-10RB_Q08334_OID00515	INFLAMMATION	IL-10RB	0	0.86187000000000002
INFLAMMATION_IL-12B_P29460_OID00523	INFLAMMATION	IL-12B	0	0.47602
INFLAMMATION_IL-15RA_Q13261_OID00514	INFLAMMATION	IL-15RA	0.5102040816326531	0.73714000000000002
INFLAMMATION_IL-17A_Q16552_OID00485	INFLAMMATION	IL-17A	4.591836734693878	1.4294899999999999
INFLAMMATION_IL-17C_Q9P0M4_OID00483	INFLAMMATION	IL-17C	14.795918367346939	1.7465999999999999
INFLAMMATION_IL-18R1_Q13478_OID00517	INFLAMMATION	IL-18R1	0	1.36978
INFLAMMATION_IL-20_Q9NYY1_OID00537	INFLAMMATION	IL-20	66.83673469387756	0.84699000000000002
INFLAMMATION_IL-20RA_Q9UHF4_OID00489	INFLAMMATION	IL-20RA	4.591836734693878	1.24841
INFLAMMATION_IL-22 RA1_Q8N6P7_OID00516	INFLAMMATION	IL-22 RA1	70.40816326530613	3.0520200000000002
INFLAMMATION_IL-24_Q13007_OID00524	INFLAMMATION	IL-24	48.97959183673469	1.8166500000000001
INFLAMMATION_IL-2RB_P14784_OID00492	INFLAMMATION	IL-2RB	49.48979591836735	1.85886
INFLAMMATION_IL10_P22301_OID00528	INFLAMMATION	IL10	0	1.7997700000000001
INFLAMMATION_IL13_P35225_OID00525	INFLAMMATION	IL13	73.46938775510205	1.4701200000000001
INFLAMMATION_IL18_Q14116_OID00501	INFLAMMATION	IL18	0	0.83414999999999995
INFLAMMATION_IL2_P60568_OID00495	INFLAMMATION	IL2	95.91836734693877	1.20143
INFLAMMATION_IL33_O95760_OID00543	INFLAMMATION	IL33	92.3469387755102	1.5135799999999999
INFLAMMATION_IL4_P05112_OID00546	INFLAMMATION	IL4	65.81632653061224	1.2410300000000001
INFLAMMATION_IL5_P05113_OID00559	INFLAMMATION	IL5	70.40816326530613	1.16144
INFLAMMATION_IL6_P05231_OID00482	INFLAMMATION	IL6	0	1.4071100000000001
INFLAMMATION_IL7_P13232_OID00478	INFLAMMATION	IL7	0	1.1205799999999999
INFLAMMATION_IL8_P10145_OID00471	INFLAMMATION	IL8	0	0.34705000000000003
INFLAMMATION_LAP TGF-beta-1_P01137_OID00480	INFLAMMATION	LAP TGF-beta-1	0	1.3994200000000001
INFLAMMATION_LIF_P15018_OID00547	INFLAMMATION	LIF	73.46938775510205	0.80073000000000005
INFLAMMATION_LIF-R_P42702_OID00511	INFLAMMATION	LIF-R	0	1.25623
INFLAMMATION_MCP-1_P13500_OID00484	INFLAMMATION	MCP-1	0	1.0344
INFLAMMATION_MCP-2_P80075_OID00549	INFLAMMATION	MCP-2	0	1.90564
INFLAMMATION_MCP-3_P80098_OID00474	INFLAMMATION	MCP-3	1.0204081632653061	1.7216899999999999
INFLAMMATION_MCP-4_Q99616_OID00504	INFLAMMATION	MCP-4	0	1.8435900000000001
INFLAMMATION_MMP-1_P03956_OID00510	INFLAMMATION	MMP-1	0	2.1088399999999998
INFLAMMATION_MMP-10_P09238_OID00527	INFLAMMATION	MMP-10	0	1.34412
INFLAMMATION_NRTN_Q99748_OID00548	INFLAMMATION	NRTN	60.204081632653065	1.0044200000000001
INFLAMMATION_NT-3_P20783_OID00554	INFLAMMATION	NT-3	0	1.1428700000000001
INFLAMMATION_OPG_O00300_OID00479	INFLAMMATION	OPG	0	1.03132
INFLAMMATION_OSM_P13725_OID00494	INFLAMMATION	OSM	0	0.59770999999999996
INFLAMMATION_PD-L1_Q9NZQ7_OID00518	INFLAMMATION	PD-L1	0	2.50319
INFLAMMATION_SCF_P21583_OID00500	INFLAMMATION	SCF	0	1.19834
INFLAMMATION_SIRT2_Q8IXJ6_OID00538	INFLAMMATION	SIRT2	0	1.88846
INFLAMMATION_SLAMF1_Q13291_OID00502	INFLAMMATION	SLAMF1	4.081632653061225	1.7646299999999999
INFLAMMATION_ST1A1_P50225_OID00557	INFLAMMATION	ST1A1	0	1.56748
INFLAMMATION_STAMBP_O95630_OID00558	INFLAMMATION	STAMBP	0	1.09511
INFLAMMATION_TGF-alpha_P01135_OID00503	INFLAMMATION	TGF-alpha	0	0.36779000000000001
INFLAMMATION_TNF_P01375_OID05548	INFLAMMATION	TNF	0	0.45112000000000002
INFLAMMATION_TNFB_P01374_OID00561	INFLAMMATION	TNFB	0	1.51389
INFLAMMATION_TNFRSF9_Q07011_OID00553	INFLAMMATION	TNFRSF9	0	1.81135
INFLAMMATION_TNFSF14_O43557_OID00506	INFLAMMATION	TNFSF14	0	0.96804999999999997
INFLAMMATION_TRAIL_P50591_OID00488	INFLAMMATION	TRAIL	0	0.67596999999999996
INFLAMMATION_TRANCE_O14788_OID00521	INFLAMMATION	TRANCE	0	1.44065
INFLAMMATION_TSLP_Q969D9_OID00497	INFLAMMATION	TSLP	89.28571428571429	1.2802800000000001
INFLAMMATION_TWEAK_O43508_OID00555	INFLAMMATION	TWEAK	0	1.2161999999999999
INFLAMMATION_uPA_P00749_OID00481	INFLAMMATION	uPA	0	0.98907999999999996
INFLAMMATION_VEGFA_P15692_OID00472	INFLAMMATION	VEGFA	0	1.02722
NEURO EXPLORATORY_AARSD1_Q9BTE6_OID05202	NEURO EXPLORATORY	AARSD1	0	1.24709
NEURO EXPLORATORY_ABHD14B_Q96IU4_OID05201	NEURO EXPLORATORY	ABHD14B	0	0.15275
NEURO EXPLORATORY_ADAM15_Q13444_OID05162	NEURO EXPLORATORY	ADAM15	0	2.49335
NEURO EXPLORATORY_AKT1S1_Q96B36_OID05192	NEURO EXPLORATORY	AKT1S1	0	0.48444999999999999
NEURO EXPLORATORY_ANXA10_Q9UJ72_OID05147	NEURO EXPLORATORY	ANXA10	0.5102040816326531	1.0591200000000001
NEURO EXPLORATORY_AOC1_P19801_OID05212	NEURO EXPLORATORY	AOC1	20.918367346938776	0.92505000000000004
NEURO EXPLORATORY_ASGR1_P07306_OID05183	NEURO EXPLORATORY	ASGR1	0	-1.02854
NEURO EXPLORATORY_ATP6V1F_Q16864_OID05143	NEURO EXPLORATORY	ATP6V1F	13.26530612244898	1.4421600000000001
NEURO EXPLORATORY_BST2_Q10589_OID05140	NEURO EXPLORATORY	BST2	0	0.53964999999999996
NEURO EXPLORATORY_CARHSP1_Q9Y2V2_OID05198	NEURO EXPLORATORY	CARHSP1	0.5102040816326531	1.6459699999999999
NEURO EXPLORATORY_CCL27_Q9Y4X3_OID05190	NEURO EXPLORATORY	CCL27	0	2.3668999999999998
NEURO EXPLORATORY_CD302_Q8IX05_OID05152	NEURO EXPLORATORY	CD302	0	5.9100000000000003E-3
NEURO EXPLORATORY_CD33_P20138_OID05161	NEURO EXPLORATORY	CD33	0	-0.58330000000000004
NEURO EXPLORATORY_CD63_P08962_OID05222	NEURO EXPLORATORY	CD63	0	-0.40397
NEURO EXPLORATORY_CDH15_P55291_OID05134	NEURO EXPLORATORY	CDH15	0	0.38561000000000001
NEURO EXPLORATORY_CDH17_Q12864_OID05138	NEURO EXPLORATORY	CDH17	0	2.1488399999999999
NEURO EXPLORATORY_CEACAM3_P40198_OID05164	NEURO EXPLORATORY	CEACAM3	70.40816326530613	1.6556299999999999
NEURO EXPLORATORY_CETN2_P41208_OID05133	NEURO EXPLORATORY	CETN2	1.0204081632653061	1.04094
NEURO EXPLORATORY_CLSTN1_O94985_OID05158	NEURO EXPLORATORY	CLSTN1	0.5102040816326531	1.2591300000000001
NEURO EXPLORATORY_COL4A3BP_Q9Y5P4_OID05185	NEURO EXPLORATORY	COL4A3BP	0.5102040816326531	5.7410000000000003E-2
NEURO EXPLORATORY_CRADD_P78560_OID05129	NEURO EXPLORATORY	CRADD	0	2.1874500000000001
NEURO EXPLORATORY_CRIP2_P52943_OID05154	NEURO EXPLORATORY	CRIP2	0.5102040816326531	0.69098000000000004
NEURO EXPLORATORY_CTF1_Q16619_OID05156	NEURO EXPLORATORY	CTF1	13.26530612244898	1.3144899999999999
NEURO EXPLORATORY_DEFB4A_O15263_OID05200	NEURO EXPLORATORY	DEFB4A	0.5102040816326531	0.45818999999999999
NEURO EXPLORATORY_DPEP1_P16444_OID05209	NEURO EXPLORATORY	DPEP1	0.5102040816326531	0.87944999999999995
NEURO EXPLORATORY_DPEP2_Q9H4A9_OID05180	NEURO EXPLORATORY	DPEP2	0	0.67357999999999996
NEURO EXPLORATORY_DSG3_P32926_OID05170	NEURO EXPLORATORY	DSG3	0	1.6521600000000001
NEURO EXPLORATORY_DUSP3_P51452_OID05204	NEURO EXPLORATORY	DUSP3	22.448979591836736	1.2559400000000001
NEURO EXPLORATORY_ECE1_P42892_OID05132	NEURO EXPLORATORY	ECE1	6.63265306122449	1.1321600000000001
NEURO EXPLORATORY_EIF4B_P23588_OID05128	NEURO EXPLORATORY	EIF4B	0	1.2740100000000001
NEURO EXPLORATORY_EPHA10_Q5JZY3_OID05184	NEURO EXPLORATORY	EPHA10	63.775510204081634	1.0460100000000001
NEURO EXPLORATORY_EREG_O14944_OID05151	NEURO EXPLORATORY	EREG	9.693877551020408	1.0509200000000001
NEURO EXPLORATORY_FCAR_P24071_OID05175	NEURO EXPLORATORY	FCAR	0	1.8392599999999999
NEURO EXPLORATORY_FGFR2_P21802_OID05166	NEURO EXPLORATORY	FGFR2	0	1.42831
NEURO EXPLORATORY_FHIT_P49789_OID05157	NEURO EXPLORATORY	FHIT	0	-0.57970999999999995
NEURO EXPLORATORY_FKBP5_Q13451_OID05220	NEURO EXPLORATORY	FKBP5	0	1.34457
NEURO EXPLORATORY_FKBP7_Q9Y680_OID05146	NEURO EXPLORATORY	FKBP7	1.0204081632653061	0.65276000000000001
NEURO EXPLORATORY_FOLR2_P14207_OID05136	NEURO EXPLORATORY	FOLR2	0	1.4559800000000001
NEURO EXPLORATORY_FUT8_Q9BYC5_OID05195	NEURO EXPLORATORY	FUT8	0.5102040816326531	-0.58982000000000001
NEURO EXPLORATORY_GBP2_P32456_OID05165	NEURO EXPLORATORY	GBP2	84.18367346938776	0.78464
NEURO EXPLORATORY_GGT5_P36269_OID05221	NEURO EXPLORATORY	GGT5	0	8.6150000000000004E-2
NEURO EXPLORATORY_GPNMB_Q14956_OID05139	NEURO EXPLORATORY	GPNMB	0	1.58338
NEURO EXPLORATORY_GSTP1_P09211_OID05148	NEURO EXPLORATORY	GSTP1	48.46938775510204	1.0764100000000001
NEURO EXPLORATORY_HMOX2_P30519_OID05207	NEURO EXPLORATORY	HMOX2	0	1.4408700000000001
NEURO EXPLORATORY_HSP90B1_P14625_OID05159	NEURO EXPLORATORY	HSP90B1	52.55102040816326	0.84047000000000005
NEURO EXPLORATORY_IFI30_P13284_OID05174	NEURO EXPLORATORY	IFI30	0.5102040816326531	1.04583
NEURO EXPLORATORY_IFNL1_Q8IU54_OID05127	NEURO EXPLORATORY	IFNL1	3.061224489795918	1.16953
NEURO EXPLORATORY_IKZF2_Q9UKS7_OID05178	NEURO EXPLORATORY	IKZF2	69.38775510204081	1.2567600000000001
NEURO EXPLORATORY_IL15_P40933_OID05169	NEURO EXPLORATORY	IL15	0.5102040816326531	0.90663000000000005
NEURO EXPLORATORY_IL32_P24001_OID05194	NEURO EXPLORATORY	IL32	0.5102040816326531	0.60177000000000003
NEURO EXPLORATORY_IL3RA_P26951_OID05211	NEURO EXPLORATORY	IL3RA	0.5102040816326531	1.05294
NEURO EXPLORATORY_ILKAP_Q9H0C8_OID05215	NEURO EXPLORATORY	ILKAP	1.0204081632653061	1.7945800000000001
NEURO EXPLORATORY_IMPA1_P29218_OID05153	NEURO EXPLORATORY	IMPA1	0	5.1000000000000004E-3
NEURO EXPLORATORY_ING1_Q9UK53_OID05217	NEURO EXPLORATORY	ING1	40.30612244897959	1.5743799999999999
NEURO EXPLORATORY_ISLR2_Q6UXK2_OID05216	NEURO EXPLORATORY	ISLR2	0.5102040816326531	1.03501
NEURO EXPLORATORY_KIF1BP_Q96EK5_OID05213	NEURO EXPLORATORY	KIF1BP	0	1.27895
NEURO EXPLORATORY_KIR2DL3_P43628_OID05149	NEURO EXPLORATORY	KIR2DL3	1.0204081632653061	1.6157600000000001
NEURO EXPLORATORY_KIRREL2_Q6UWL6_OID05188	NEURO EXPLORATORY	KIRREL2	0	1.0832999999999999
NEURO EXPLORATORY_KLB_Q86Z14_OID05137	NEURO EXPLORATORY	KLB	0	1.7764800000000001
NEURO EXPLORATORY_LEPR_P48357_OID05160	NEURO EXPLORATORY	LEPR	0	0.96948999999999996
NEURO EXPLORATORY_MAD1L1_Q9Y6D9_OID05191	NEURO EXPLORATORY	MAD1L1	0	0.1807
NEURO EXPLORATORY_NAA10_P41227_OID05168	NEURO EXPLORATORY	NAA10	0	1.5441199999999999
NEURO EXPLORATORY_NDRG1_Q92597_OID05163	NEURO EXPLORATORY	NDRG1	0.5102040816326531	1.6193
NEURO EXPLORATORY_NEFL_P07196_OID05206	NEURO EXPLORATORY	NEFL	0	0.64883000000000002
NEURO EXPLORATORY_NPM1_P06748_OID05182	NEURO EXPLORATORY	NPM1	0.5102040816326531	0.55701999999999996
NEURO EXPLORATORY_NXPH1_P58417_OID05167	NEURO EXPLORATORY	NXPH1	76.0204081632653	2.3111199999999998
NEURO EXPLORATORY_PAEP_P09466_OID05189	NEURO EXPLORATORY	PAEP	20.408163265306122	0.43963999999999998
NEURO EXPLORATORY_PFDN2_Q9UHV9_OID05197	NEURO EXPLORATORY	PFDN2	0.5102040816326531	1.5386299999999999
NEURO EXPLORATORY_PHOSPHO1_Q8TCT1_OID05203	NEURO EXPLORATORY	PHOSPHO1	0.5102040816326531	2.0415899999999998
NEURO EXPLORATORY_PLA2G10_O15496_OID05177	NEURO EXPLORATORY	PLA2G10	0	0.46382000000000001
NEURO EXPLORATORY_PMVK_Q15126_OID05218	NEURO EXPLORATORY	PMVK	0	1.8830100000000001
NEURO EXPLORATORY_PPP3R1_P63098_OID05214	NEURO EXPLORATORY	PPP3R1	0	1.0782400000000001
NEURO EXPLORATORY_PRTFDC1_Q9NRG1_OID05176	NEURO EXPLORATORY	PRTFDC1	0	0.30520999999999998
NEURO EXPLORATORY_PSG1_P11464_OID05186	NEURO EXPLORATORY	PSG1	1.0204081632653061	-0.60816999999999999
NEURO EXPLORATORY_PSME1_Q06323_OID05187	NEURO EXPLORATORY	PSME1	0	0.21487000000000001
NEURO EXPLORATORY_PTPN1_P18031_OID05141	NEURO EXPLORATORY	PTPN1	0	0.83050999999999997
NEURO EXPLORATORY_PTS_Q03393_OID05193	NEURO EXPLORATORY	PTS	0	1.1734199999999999
NEURO EXPLORATORY_RBKS_Q9H477_OID05144	NEURO EXPLORATORY	RBKS	0	1.7092099999999999
NEURO EXPLORATORY_RNF31_Q96EP0_OID05208	NEURO EXPLORATORY	RNF31	17.346938775510203	1.5405
NEURO EXPLORATORY_RPS6KB1_P23443_OID05150	NEURO EXPLORATORY	RPS6KB1	0	0.98787000000000003
NEURO EXPLORATORY_SCGB1A1_P11684_OID05155	NEURO EXPLORATORY	SCGB1A1	0	1.3392299999999999
NEURO EXPLORATORY_SFRP1_Q8N474_OID05171	NEURO EXPLORATORY	SFRP1	0	0.90178999999999998
NEURO EXPLORATORY_SMOC1_Q9H4F8_OID05135	NEURO EXPLORATORY	SMOC1	0	1.03769
NEURO EXPLORATORY_SNCG_O76070_OID05210	NEURO EXPLORATORY	SNCG	0.5102040816326531	0.62909000000000004
NEURO EXPLORATORY_SRP14_P37108_OID05142	NEURO EXPLORATORY	SRP14	0	1.2385999999999999
NEURO EXPLORATORY_TBCB_Q99426_OID05181	NEURO EXPLORATORY	TBCB	0	0.68747999999999998
NEURO EXPLORATORY_TDGF1_P13385_OID05131	NEURO EXPLORATORY	TDGF1	60.204081632653065	1.09948
NEURO EXPLORATORY_TNFRSF13C_Q96RJ3_OID05205	NEURO EXPLORATORY	TNFRSF13C	5.612244897959184	1.3177700000000001
NEURO EXPLORATORY_TPPP3_Q9BW30_OID05196	NEURO EXPLORATORY	TPPP3	4.081632653061225	1.58165
NEURO EXPLORATORY_UBE2F_Q969M7_OID05179	NEURO EXPLORATORY	UBE2F	66.83673469387756	1.6475599999999999
NEURO EXPLORATORY_VSTM1_Q6UX27_OID05199	NEURO EXPLORATORY	VSTM1	1.0204081632653061	0.54000999999999999
NEURO EXPLORATORY_WWP2_O00308_OID05219	NEURO EXPLORATORY	WWP2	0	1.10917
