# Supplementary material for: Technical Performance Evaluation of Olink Proximity Extension Assay for Blood-Based Biomarker Discovery in Longitudinal Studies of Alzheimer's Disease
Source: Front Neurol. 2022 Jun 6;13:889647. doi: 10.3389/fneur.2022.889647 (PMC9207419; doi:10.3389/fneur.2022.889647)
Supplement: Supplementary Table S2 — Summary of intra-, inter-plate, and biotemporal CVs of each protein per panel. [file Data_Sheet_2.CSV]

Panel	Protein	Uniprot	OlinkRef	Intra plate CV	Inter plate CV	Biotemporal CV
CARDIOMETABOLIC	ANG	P03950	OID01226	3.080470653775197	5.625573110590605	3.631632456482781
CARDIOMETABOLIC	ANGPTL3	Q9Y5C1	OID01306	2.996320696471716	4.063659010735311	4.56663455983698
CARDIOMETABOLIC	AOC3	Q16853	OID01294	2.6775422965270836	4.714747654924389	4.449515557321957
CARDIOMETABOLIC	APOM	O95445	OID01221	3.2698451287315753	5.927267281530544	3.5662570623892664
CARDIOMETABOLIC	C1QTNF1	Q9BXJ1	OID01301	3.3489380094181493	5.505388078828821	4.495210455347287
CARDIOMETABOLIC	C2	P06681	OID01233	1.607808097367146	2.7324019934131574	2.514517723488232
CARDIOMETABOLIC	CA1	P00915	OID01223	2.231057300218521	4.399830773419427	6.887036428893538
CARDIOMETABOLIC	CA3	P07451	OID01235	9.115142915909631	10.5097460854147	9.667933449748256
CARDIOMETABOLIC	CA4	P22748	OID01261	5.198852688441145	6.653692768328866	6.433548232834614
CARDIOMETABOLIC	CCL14	Q16627	OID01292	2.5186794570376128	3.9920710727378714	3.0524589613430204
CARDIOMETABOLIC	CCL18	P55774	OID01276	4.866229095044063	11.653680004982574	4.949584720764697
CARDIOMETABOLIC	CCL5	P13501	OID01246	2.8974703961615367	13.297059030269693	8.80320884596211
CARDIOMETABOLIC	CD46	P15529	OID01251	4.291352402069331	15.093205836010105	7.330587988296875
CARDIOMETABOLIC	CD59	P13987	OID01248	136.5311760545077	92.37914087741287	303.9468336877661
CARDIOMETABOLIC	CDH1	P12830	OID01245	4.0626613829618	6.423120983262286	5.269985196096337
CARDIOMETABOLIC	CES1	P23141	OID01263	5.415612816804507	7.495150058520788	6.650972741167314
CARDIOMETABOLIC	CFHR5	Q9BXR6	OID01302	1.625314025552307	1.9654654031654277	1.8835679640822145
CARDIOMETABOLIC	CHL1	O00533	OID01216	2.93711455856865	5.195790062737945	3.7485176632126467
CARDIOMETABOLIC	CNDP1	Q96KN2	OID01299	2.404139709666071	4.843456490624923	4.358579501235307
CARDIOMETABOLIC	COL18A1	P39060	OID01271	3.083253079319699	5.2880811777599215	4.149078269799488
CARDIOMETABOLIC	COMP	P49747	OID01274	1.3932861505470235	2.6046762054594716	2.5781185713865784
CARDIOMETABOLIC	CR2	P20023	OID01258	1.6351943176259305	3.9320304811129163	3.228579430171869
CARDIOMETABOLIC	CRTAC1	Q9NQ79	OID01304	4.75182271684606	6.640330371553885	4.079495341043117
CARDIOMETABOLIC	CST3	P01034	OID01225	2.4776617407133052	4.928239330123374	3.4134750808041887
CARDIOMETABOLIC	DPP4	P27487	OID01266	7.507985438641011	11.063416977712155	8.149598425845584
CARDIOMETABOLIC	EFEMP1	Q12805	OID01281	5.1073134799118645	6.291959639644288	5.234770944487611
CARDIOMETABOLIC	ENG	P17813	OID01254	5.308269771157729	9.726421649625296	5.554762529297369
CARDIOMETABOLIC	F11	P03951	OID01227	1.4289090163711826	2.4548021368763067	1.820762220368901
CARDIOMETABOLIC	F7	P08709	OID01239	3.15139688154994	5.674352600614049	3.6390678162016052
CARDIOMETABOLIC	FAP	Q12884	OID01282	16.17420539846893	12.607431437275704	14.747375126914733
CARDIOMETABOLIC	FCGR2A	P12318	OID01244	5.176841972986356	8.522593098957609	6.223902701232133
CARDIOMETABOLIC	FCGR3B	O75015	OID01219	3.280139797238319	5.855821373011966	4.787571198573691
CARDIOMETABOLIC	FCN2	Q15485	OID01290	2.2553216028697913	5.107870969172998	2.857386166888285
CARDIOMETABOLIC	FETUB	Q9UGM5	OID01305	4.293409845805107	9.076284466199628	5.699289314275473
CARDIOMETABOLIC	GAS6	Q14393	OID01286	3.0663674845674374	4.086589931410703	3.8058935961686013
CARDIOMETABOLIC	GNLY	P22749	OID01262	19.62722798537242	22.17718213146707	14.497485985584833
CARDIOMETABOLIC	GP1BA	P07359	OID01234	2.692082525836562	11.010797970159157	7.307926290893948
CARDIOMETABOLIC	ICAM1	P05362	OID01230	2.1002159635225714	3.5153825451327316	2.671872415751951
CARDIOMETABOLIC	ICAM3	P32942	OID01267	4.372558273335421	5.34519501111334	4.449168129140193
CARDIOMETABOLIC	IGFBP3	P17936	OID01255	2.2550779357005926	4.747133446581967	3.344253172332818
CARDIOMETABOLIC	IGFBP6	P24592	OID01264	2.401794878109344	3.907785223272437	3.442193059257839
CARDIOMETABOLIC	IGLC2	P0DOY2	OID01240	2.6648603561579502	4.879652638255693	3.5366836401341204
CARDIOMETABOLIC	IL7R	P16871	OID01253	7.603545012026402	9.46019121645471	6.045418980156287
CARDIOMETABOLIC	ITGAM	P11215	OID01242	18.225303241201644	15.5591439582774	13.127445307599414
CARDIOMETABOLIC	KIT	P10721	OID01241	3.534104486395222	4.66048278486381	3.972206853456726
CARDIOMETABOLIC	LILRB1	Q8NHL6	OID01297	3.8350882174254646	6.891041430688907	4.946531556286073
CARDIOMETABOLIC	LILRB2	Q8N423	OID01296	3.405677779883916	5.147623268121993	4.827489308258206
CARDIOMETABOLIC	LILRB5	O75023	OID01220	3.037722519452335	2.728835259629788	3.5469944139835614
CARDIOMETABOLIC	LYVE1	Q9Y5Y7	OID01307	1.4448894453058811	2.9368574694878236	2.3484730895133694
CARDIOMETABOLIC	MBL2	P11226	OID01243	1.5902342836195151	2.9962184844993867	2.3098361358812074
CARDIOMETABOLIC	MEGF9	Q9H1U4	OID01303	4.129288375647819	5.901854288426452	4.407113280413025
CARDIOMETABOLIC	MET	P08581	OID01238	3.6029179165983587	5.248793307416573	4.574360752130962
CARDIOMETABOLIC	MFAP5	Q13361	OID01285	7.654621586886222	8.295617253952678	8.525670037824211
CARDIOMETABOLIC	NCAM1	P13591	OID01247	2.3562191127991197	3.9831342891074595	3.2505888285192794
CARDIOMETABOLIC	NID1	P14543	OID01250	5.0117115666111	15.275776073068014	5.942261297894669
CARDIOMETABOLIC	NOTCH1	P46531	OID01273	3.1682884801824276	4.771339546732386	4.050687239348039
CARDIOMETABOLIC	NRP1	O14786	OID01217	8.565340303452732	15.818735710343994	12.329812908343081
CARDIOMETABOLIC	OSMR	Q99650	OID01300	9.661920834889955	13.71074716204614	9.45060040689533
CARDIOMETABOLIC	PAM	P19021	OID01256	4.084088477524258	4.925051606754601	4.959018570887334
CARDIOMETABOLIC	PCOLCE	Q15113	OID01289	2.202614793876461	2.457214054103582	3.690313479968308
CARDIOMETABOLIC	PLA2G7	Q13093	OID01283	8.643991264263962	8.006497788193592	8.975561483987832
CARDIOMETABOLIC	PLTP	P55058	OID01275	8.320120928376793	9.54382688822917	8.884475503927671
CARDIOMETABOLIC	PLXNB2	O15031	OID01218	9.871417275417926	16.11640404783973	7.034576432241261
CARDIOMETABOLIC	PROC	P04070	OID01228	3.1705320988070134	5.425726725337444	4.288585062749773
CARDIOMETABOLIC	PRSS2	P07478	OID01236	4.166693578061093	6.739220970663786	7.275730386613686
CARDIOMETABOLIC	PTPRS	Q13332	OID01284	6.998816760845319	8.7821322877611685	7.506812971693689
CARDIOMETABOLIC	QPCT	Q16769	OID01293	-22.603806053685307	-27.705001970908995	-27.63760741620549
CARDIOMETABOLIC	REG1A	P05451	OID01231	1.6959905703072842	3.3733571465178476	3.319035245234116
CARDIOMETABOLIC	SAA4	P35542	OID01269	6.1097523733118075	10.116525846106148	7.664323097920396
CARDIOMETABOLIC	SELL	P14151	OID01249	1.3518983696576072	2.3884240553434326	1.9875537949790667
CARDIOMETABOLIC	SERPINA5	P05154	OID01229	1.7043949570189123	2.9826188390870927	2.239754146861879
CARDIOMETABOLIC	SERPINA7	P05543	OID01232	2.857058136199814	4.749419577029441	3.863609823752494
CARDIOMETABOLIC	SOD1	P00441	OID01222	14.680501615073036	29.815703691319573	26.173531950095903
CARDIOMETABOLIC	SPARCL1	Q14515	OID01287	4.240861213231233	6.893318528330148	4.7494428581422055
CARDIOMETABOLIC	ST6GAL1	P15907	OID01252	4.548280323290968	14.306532556602757	5.733626242249651
CARDIOMETABOLIC	TCN2	P20062	OID01259	3.993247909302194	4.167081701035039	4.396031341033692
CARDIOMETABOLIC	TGFBI	Q15582	OID01291	1.6896096036204886	2.7436654046500863	1.8542279098723764
CARDIOMETABOLIC	TGFBR3	Q03167	OID01279	3.9244609197555578	5.02285276710632	4.943429211417006
CARDIOMETABOLIC	THBS4	P35443	OID01268	2.29165261044266	5.603312864117249	5.161414670323505
CARDIOMETABOLIC	TIE1	P35590	OID01270	4.818082837697618	10.84919755158051	7.111992030550191
CARDIOMETABOLIC	TIMD4	Q96H15	OID01298	3.046169541822533	6.147083058242408	4.729858486097022
CARDIOMETABOLIC	TIMP1	P01033	OID01224	3.65356779434691	9.08906302678358	4.00314762829495
CARDIOMETABOLIC	TNC	P24821	OID01265	3.305771916694468	3.207747758607127	4.947495146844384
CARDIOMETABOLIC	TNXB	P22105	OID01260	9.337543285283534	11.058479814852376	10.348205897099152
CARDIOMETABOLIC	UMOD	P07911	OID01237	6.9586939663225325	9.006103544008356	6.593350127577803
CARDIOMETABOLIC	VASN	Q6EMK4	OID01295	7.896377192670343	9.25349894956631	7.852495946194818
CARDIOMETABOLIC	VCAM1	P19320	OID01257	2.399457222025832	4.73961994714057	2.8275085656403705
CARDIOVASCULAR III	ALCAM	Q13740	OID00572	1.3008297165205989	2.236330988958269	1.869380919173906
CARDIOVASCULAR III	AP-N	P15144	OID00611	1.4444755709944583	3.44591056334704	2.513451811414219
CARDIOVASCULAR III	AXL	P30530	OID00612	1.0443636976767896	2.7089008335348743	1.6021152788350221
CARDIOVASCULAR III	AZU1	P20160	OID00597	5.163239477699392	6.17653762527516	13.37969630430435
CARDIOVASCULAR III	BLM hydrolase	Q13867	OID00581	4.1413840523599585	12.104505684216122	7.086661890401372
CARDIOVASCULAR III	CASP-3	P42574	OID00630	1.5746811949759958	7.494094149910577	6.889022083811552
CARDIOVASCULAR III	CCL15	Q16663	OID00629	1.5014667493296818	3.3569187228489628	2.3396767978336026
CARDIOVASCULAR III	CCL16	O15467	OID00654	1.7073827756644764	4.848440787230521	2.592672864150424
CARDIOVASCULAR III	CCL24	O00175	OID00592	1.6940757035796101	4.938750514272336	2.996252968918931
CARDIOVASCULAR III	CD163	Q86VB7	OID00577	1.1390902601620514	2.828192367052984	2.1014011130922317
CARDIOVASCULAR III	CD93	Q9NPY3	OID00639	0.7813552368226514	1.451382148349485	1.4568968371072468
CARDIOVASCULAR III	CDH5	P33151	OID00587	2.5081597569119514	4.845635544211664	3.398510535103149
CARDIOVASCULAR III	CHI3L1	P36222	OID00633	1.9987573505686178	6.31721325256731	7.260961489560993
CARDIOVASCULAR III	CHIT1	Q13231	OID00605	1.726808709434674	4.971909288171728	3.3956639834808997
CARDIOVASCULAR III	CNTN1	Q12860	OID00586	2.3172407036549183	4.305723484983459	3.671628684625135
CARDIOVASCULAR III	COL1A1	P02452	OID00641	2.561385138794984	5.931311336367696	6.565731244520707
CARDIOVASCULAR III	CPA1	P15085	OID00624	1.6423609286237562	3.5475790642196885	4.354397716083753
CARDIOVASCULAR III	CPB1	P15086	OID00632	1.3608983405663826	4.408747015268969	4.030343588020866
CARDIOVASCULAR III	CSTB	P04080	OID00575	3.555655940399157	5.858817272244531	5.663213748139579
CARDIOVASCULAR III	CTSD	P07339	OID00622	4.561115450787781	9.679062549383051	5.718761515307764
CARDIOVASCULAR III	CTSZ	Q9UBR2	OID00643	1.5409219872963007	3.831001538629516	3.418403568919304
CARDIOVASCULAR III	CXCL16	Q9H2A7	OID00601	1.8209246152469698	4.570184507192149	2.9142077176550094
CARDIOVASCULAR III	DLK-1	P80370	OID00598	1.571995824553071	4.230035384835652	3.302148586699316
CARDIOVASCULAR III	EGFR	P00533	OID00637	2.7148506828034513	4.969842207191485	3.6461717082269103
CARDIOVASCULAR III	Ep-CAM	P16422	OID00610	1.905316846994	5.587920251753065	6.588098645083787
CARDIOVASCULAR III	EPHB4	P54760	OID00569	1.8244183925755002	3.495813047124339	2.6213193259321055
CARDIOVASCULAR III	FABP4	P15090	OID00589	1.8005192762281148	5.048008528592319	4.220604722951753
CARDIOVASCULAR III	FAS	P25445	OID00615	1.5121965175151049	3.50690584049683	2.6645798545710813
CARDIOVASCULAR III	Gal-3	P17931	OID00578	3.1102029050791278	3.991679549592714	3.817153910695681
CARDIOVASCULAR III	Gal-4	P56470	OID00626	2.064015242785736	4.224057560930122	4.810586122033636
CARDIOVASCULAR III	GDF-15	Q99988	OID00595	1.7724468867017176	3.9277204392244656	3.425918415280607
CARDIOVASCULAR III	GP6	Q9HCN6	OID05026	3.5502133149852275	9.422250728380531	10.752507093447656
CARDIOVASCULAR III	GRN	P28799	OID00579	1.8444417830771245	4.03013283625197	2.5276217246248214
CARDIOVASCULAR III	ICAM-2	P13598	OID00646	1.7856896220949812	2.713478984292777	2.5168766688476882
CARDIOVASCULAR III	IGFBP-1	P08833	OID00604	2.0249002636942492	3.7213972721696256	11.999778456792763
CARDIOVASCULAR III	IGFBP-2	P18065	OID00650	1.3973055687491198	3.5455907039071173	2.3213761305742113
CARDIOVASCULAR III	IGFBP-7	Q16270	OID00638	1.5090938869369712	3.5729441860810094	2.2314706845338885
CARDIOVASCULAR III	IL-17RA	Q96F46	OID00566	2.345708531796562	7.309581073218519	3.7842085978626065
CARDIOVASCULAR III	IL-18BP	O95998	OID00640	1.3266660891310285	2.785324546830285	2.3725137604603677
CARDIOVASCULAR III	IL-1RT1	P14778	OID00613	1.5340258660310317	3.0832196523452122	2.2557372140821643
CARDIOVASCULAR III	IL-1RT2	P27930	OID00627	1.6391833280579338	4.197811324865005	2.625482814360166
CARDIOVASCULAR III	IL-6RA	P08887	OID00602	0.7589542039208278	1.7378600453051434	0.9600040947040748
CARDIOVASCULAR III	IL2-RA	P01589	OID00570	2.3199176903858443	5.035887069211514	4.73920447135311
CARDIOVASCULAR III	ITGB2	P05107	OID00565	1.967390875826492	3.0668530937852396	2.508490202473487
CARDIOVASCULAR III	JAM-A	Q9Y624	OID00625	2.2060241911608913	13.11879417437435	7.621118417997004
CARDIOVASCULAR III	KLK6	Q92876	OID00647	7.732582953958515	14.612988524377172	6.734167371890661
CARDIOVASCULAR III	LDL receptor	P01130	OID00564	2.557771723074763	4.399757578195692	5.120429914846215
CARDIOVASCULAR III	LTBR	P36941	OID00583	2.5004028243384626	4.193189562764742	3.513301242422231
CARDIOVASCULAR III	MB	P02144	OID00616	2.137410035608181	3.0831940003902853	3.4437085911807297
CARDIOVASCULAR III	MCP-1	P13500	OID00576	2.2874695954512547	3.7312445416178233	4.5506780585844115
CARDIOVASCULAR III	MEPE	Q9NQ76	OID00132	2.0182564348087566	5.408047060012246	3.4517844845373857
CARDIOVASCULAR III	MMP-2	P08253	OID00614	2.927537795191126	4.96210926356312	4.865351341456313
CARDIOVASCULAR III	MMP-3	P08254	OID00644	1.3830430245365302	2.395519763415354	3.0651925273901446
CARDIOVASCULAR III	MMP-9	P14780	OID00568	2.4581584756936143	3.199903717860993	9.185904209583986
CARDIOVASCULAR III	MPO	P05164	OID00600	2.842250968827876	4.606763662341749	5.057139413767081
CARDIOVASCULAR III	Notch 3	Q9UM47	OID00584	2.0285050769031936	4.202868063698903	2.8010948487894645
CARDIOVASCULAR III	NT-proBNP	NA	OID00131	2.704480786341457	7.3383652840522755	8.535566690674825
CARDIOVASCULAR III	OPG	O00300	OID00571	2.7641938340780006	4.474165781358172	3.75438673899494
CARDIOVASCULAR III	OPN	P10451	OID00621	1.515999854404342	3.95416268769423	2.7247943666519587
CARDIOVASCULAR III	PAI	P05121	OID00591	2.2498288130997532	10.98759430516322	6.083722124096258
CARDIOVASCULAR III	PCSK9	Q8NBP7	OID00619	2.2092665684497765	4.209917212229707	4.620954649871596
CARDIOVASCULAR III	PDGF subunit A	P04085	OID00648	3.130812592138061	14.607718642672328	9.414122401095497
CARDIOVASCULAR III	PECAM-1	P16284	OID00652	2.1810193133842106	12.357934013701625	5.927289474838197
CARDIOVASCULAR III	PGLYRP1	O75594	OID00623	1.5025907024730987	2.582386024522455	3.127740275627783
CARDIOVASCULAR III	PI3	P19957	OID00609	7.104257723323992	12.918306293795963	7.623366600523213
CARDIOVASCULAR III	PLC	P98160	OID00582	1.1496748987157872	2.045411441266833	1.566589024119315
CARDIOVASCULAR III	PON3	Q15166	OID00642	1.7790595456036185	3.403291550549892	3.0115837296160355
CARDIOVASCULAR III	PRTN3	P24158	OID00618	2.507792300507295	4.952132942718265	5.628794465128051
CARDIOVASCULAR III	PSP-D	P35247	OID00608	4.474054680618024	6.761645885921043	5.961399471696822
CARDIOVASCULAR III	RARRES2	Q99969	OID00645	0.799395704306643	1.4188447769981212	1.1702135281208432
CARDIOVASCULAR III	RETN	Q9HD89	OID00603	1.582559636461993	2.6339712763417373	2.935292845630218
CARDIOVASCULAR III	SCGB3A2	Q96PL1	OID00636	3.5138255430689624	6.900379279287271	6.418061896048768
CARDIOVASCULAR III	SELE	P16581	OID00596	0.6489324451753284	2.1233937580748576	1.5354999074864575
CARDIOVASCULAR III	SELP	P16109	OID00574	1.3794085663298663	7.138527850346542	3.4585618663022464
CARDIOVASCULAR III	SHPS-1	P78324	OID00628	2.2487162464179966	4.320168442417347	3.4529479964746073
CARDIOVASCULAR III	SPON1	Q9HCB6	OID00599	3.85971780065882	7.375678442305076	6.4223099565498964
CARDIOVASCULAR III	ST2	Q01638	OID00634	2.478433123888066	4.239499382629709	3.6391816431107444
CARDIOVASCULAR III	t-PA	P00750	OID00635	1.4402346577413232	3.4760690386504507	4.605726770751107
CARDIOVASCULAR III	TFF3	Q07654	OID00573	2.1313006927855307	3.667371626151423	3.073488031487747
CARDIOVASCULAR III	TFPI	P10646	OID00590	1.2303219404569605	2.214780683587549	1.6201413296615588
CARDIOVASCULAR III	TIMP4	Q99727	OID00585	2.6482735396470636	4.966019584377021	4.600602879391061
CARDIOVASCULAR III	TLT-2	Q5T2D2	OID00588	2.166513031892021	3.5749660841924324	4.197303887594604
CARDIOVASCULAR III	TNF-R1	P19438	OID00649	1.6548471939101341	3.1419750404841857	2.524677570898206
CARDIOVASCULAR III	TNF-R2	P20333	OID00567	1.660668974730384	3.7345836522344533	2.8224331860463026
CARDIOVASCULAR III	TNFRSF10C	O14798	OID00594	1.2035565248781173	2.2579629404472215	2.339775583315784
CARDIOVASCULAR III	TNFRSF14	Q92956	OID00563	2.3615076701294253	6.865166762724297	3.832228717692391
CARDIOVASCULAR III	TNFSF13B	Q9Y275	OID00617	1.3922551101177767	3.2387729329607513	2.8102414482558644
CARDIOVASCULAR III	TR	P02786	OID00593	1.3173641244071104	2.1558511109023626	4.35800787621484
CARDIOVASCULAR III	TR-AP	P13686	OID00606	2.5732850899146076	5.764843100146888	4.233688340012139
CARDIOVASCULAR III	U-PAR	Q03405	OID00620	2.1761665694259142	3.650691310618255	2.984908781418221
CARDIOVASCULAR III	uPA	P00749	OID00631	1.6767127311749523	3.800205722419622	3.343000664079216
CARDIOVASCULAR III	vWF	P04275	OID00651	2.016631409957691	5.0979928417869935	4.225427286121331
IMMUNO-ONCOLOGY	ADA	P00813	OID00775	2.767990376597923	5.2562717336525555	4.992821137872629
IMMUNO-ONCOLOGY	ADGRG1	Q9Y653	OID00764	6.822037528537798	5.137394547070591	7.28906439146772
IMMUNO-ONCOLOGY	ANG-1	Q15389	OID00760	1.5412158792467041	6.798927390738288	5.11588365533457
IMMUNO-ONCOLOGY	ANGPT2	O15123	OID00822	1.8580624157816807	1.9253012626651134	2.5318456448433158
IMMUNO-ONCOLOGY	CAIX	Q16790	OID00773	1.2303890188694275	2.4934540810891757	3.919231052365088
IMMUNO-ONCOLOGY	CASP-8	Q14790	OID00827	2.198549637449202	6.155332890347852	8.099634557961167
IMMUNO-ONCOLOGY	CCL17	Q92583	OID00821	1.614578755301777	5.842449212148818	5.22170969850417
IMMUNO-ONCOLOGY	CCL19	Q99731	OID00794	0.8134312960546145	2.158210983042844	3.0410860953275978
IMMUNO-ONCOLOGY	CCL20	P78556	OID00837	1.1196752711373508	2.934293100651801	7.276278617414668
IMMUNO-ONCOLOGY	CCL23	P55773	OID00811	0.7984068948959894	1.632103605317984	1.843844964319912
IMMUNO-ONCOLOGY	CCL3	P10147	OID00813	1.56568021286624	2.987030369926856	3.7043150669131197
IMMUNO-ONCOLOGY	CCL4	P13236	OID00796	1.786166788635365	2.851475013967434	3.7846279791508084
IMMUNO-ONCOLOGY	CD244	Q9BZW8	OID00758	1.7130666134566965	3.941943741219206	2.7522934744629644
IMMUNO-ONCOLOGY	CD27	P26842	OID00800	0.7958702183999347	1.320430783567362	1.8662368624795282
IMMUNO-ONCOLOGY	CD28	P10747	OID00793	2.8031168507777746	2.5767491450874096	5.462379005847448
IMMUNO-ONCOLOGY	CD4	P01730	OID00776	3.3098301048644263	10.607148951276079	9.281193206415368
IMMUNO-ONCOLOGY	CD40	P25942	OID00781	1.0240324129689475	2.7068514513739075	2.0640549309466394
IMMUNO-ONCOLOGY	CD40-L	P29965	OID00756	2.234450326596036	11.063267525700388	8.33433403953283
IMMUNO-ONCOLOGY	CD5	P06127	OID00812	1.982073368030302	1.6689102371884328	3.405800638761355
IMMUNO-ONCOLOGY	CD70	P32970	OID00808	1.8103534814889504	2.9433382673221162	4.551334044075651
IMMUNO-ONCOLOGY	CD83	Q01151	OID00841	3.9194309452871825	4.087058727339422	5.135411642191375
IMMUNO-ONCOLOGY	CD8A	P01732	OID00772	0.714248940100721	2.1954732884704042	2.355251474239846
IMMUNO-ONCOLOGY	CRTAM	O95727	OID00766	1.6799500700248327	2.676338020024059	3.3276507706963243
IMMUNO-ONCOLOGY	CSF-1	P09603	OID00843	0.7744701611423837	0.9391134523043704	1.1138225190890236
IMMUNO-ONCOLOGY	CX3CL1	P78423	OID00806	1.1869761031195172	1.2571846814401748	2.1885252449333428
IMMUNO-ONCOLOGY	CXCL1	P09341	OID00786	0.7915072193080402	3.742720220697261	4.853502498047022
IMMUNO-ONCOLOGY	CXCL10	P02778	OID00807	1.2243624316534916	3.1130613117307893	5.419350262665072
IMMUNO-ONCOLOGY	CXCL11	O14625	OID00767	1.6490520495795322	4.063616846216959	6.193491227660586
IMMUNO-ONCOLOGY	CXCL12	P48061	OID00824	5.565608208406274	13.02291966778365	9.28958944337665
IMMUNO-ONCOLOGY	CXCL13	O43927	OID00830	1.00795897777491	1.5507200754622295	3.3733807545899652
IMMUNO-ONCOLOGY	CXCL5	P42830	OID00801	0.9280629688057659	5.023880292799777	6.207110777014169
IMMUNO-ONCOLOGY	CXCL9	Q07325	OID00771	0.9589140955830944	3.0804703038729007	4.522557981818756
IMMUNO-ONCOLOGY	DCN	P07585	OID00817	1.3020082706998695	1.5599330938198392	1.6080524373391272
IMMUNO-ONCOLOGY	EGF	P01133	OID00759	1.637569462908865	8.828998985751468	6.973624769968324
IMMUNO-ONCOLOGY	FASLG	P48023	OID00792	1.485855426667148	1.8085227773195536	1.9335123404337822
IMMUNO-ONCOLOGY	FGF2	P09038	OID00770	3.5418748878784823	13.554156718322844	16.68455778253693
IMMUNO-ONCOLOGY	Gal-1	P09382	OID00798	0.7973486592470133	1.1195500738046293	1.3372040668659095
IMMUNO-ONCOLOGY	Gal-9	O00182	OID00779	0.5046957456919899	1.1100504027422962	1.2327687663706042
IMMUNO-ONCOLOGY	GZMA	P12544	OID00804	1.2273286123847287	2.0000308810000273	3.1215000495756025
IMMUNO-ONCOLOGY	GZMB	P10144	OID00840	2.9267294671538755	3.5710690211887446	10.284905536423098
IMMUNO-ONCOLOGY	GZMH	P20718	OID00783	1.5268981076529542	1.6573505701350215	7.173451154201974
IMMUNO-ONCOLOGY	HGF	P14210	OID00803	1.0437004889436772	1.6526362925956235	2.4472918006177125
IMMUNO-ONCOLOGY	HO-1	P09601	OID00805	0.761041013931044	0.6259722517977	1.4193480649170018
IMMUNO-ONCOLOGY	ICOSLG	O75144	OID00828	1.2011073643509715	1.123490838531094	1.7623910736043342
IMMUNO-ONCOLOGY	IL10	P22301	OID00809	3.93675479794861	2.95328605745765	5.807405750820269
IMMUNO-ONCOLOGY	IL12	P29459,P29460	OID00842	1.5233108830078466	3.375556517454434	4.069671849774617
IMMUNO-ONCOLOGY	IL12RB1	P42701	OID00835	3.6271457150254034	2.493529488844028	6.599205341295931
IMMUNO-ONCOLOGY	IL18	Q14116	OID00782	0.98075466164688	1.9102415619110849	2.4954134635399545
IMMUNO-ONCOLOGY	IL6	P05231	OID00763	2.065638078439275	3.735876107389295	8.574480899737438
IMMUNO-ONCOLOGY	IL7	P13232	OID00761	2.52564274847233	6.949895670322056	8.259059595641238
IMMUNO-ONCOLOGY	IL8	P10145	OID00752	1.6407178837225052	3.7500156612305324	5.343178962749728
IMMUNO-ONCOLOGY	KLRD1	Q13241	OID00839	1.0096035714055698	2.0621717702511346	2.7374546863734235
IMMUNO-ONCOLOGY	LAMP3	Q9UQV4	OID00826	1.548775305177144	4.697484259443673	5.543224926694152
IMMUNO-ONCOLOGY	LAP TGF-beta-1	P01137	OID00785	4.775735663040624	12.454403313956245	9.613362952034006
IMMUNO-ONCOLOGY	MCP-1	P13500	OID00765	0.7956486504172995	1.2410026931922777	2.4141329850050126
IMMUNO-ONCOLOGY	MCP-2	P80075	OID00795	1.320996508055966	3.0278991174307324	4.12501639599547
IMMUNO-ONCOLOGY	MCP-3	P80098	OID00755	4.381002746487377	9.241132830401247	12.434925185697828
IMMUNO-ONCOLOGY	MCP-4	Q99616	OID00768	1.3718178077242422	3.5104420571180825	4.536930861188651
IMMUNO-ONCOLOGY	MIC-A/B	Q29983,Q29980	OID00820	1.599007825102655	2.5304548619640697	2.9950346770374248
IMMUNO-ONCOLOGY	MMP12	P39900	OID00829	1.206187361925559	2.8727090488390554	4.858889212159219
IMMUNO-ONCOLOGY	MMP7	P09237	OID00814	0.8331114074576645	0.9422054147222094	1.8370200402359327
IMMUNO-ONCOLOGY	NCR1	O76036	OID00816	2.6326961896148635	2.457198633035962	4.355293668522512
IMMUNO-ONCOLOGY	NOS3	P29474	OID00777	10.760536543838894	10.595197301589163	14.2305863181239
IMMUNO-ONCOLOGY	PD-L1	Q9NZQ7	OID00799	1.6931516202111705	2.1240249222227963	3.2440018768190018
IMMUNO-ONCOLOGY	PD-L2	Q9BQ51	OID00831	2.446752979571045	2.759225895603214	3.4318073632922035
IMMUNO-ONCOLOGY	PDCD1	Q15116	OID00791	2.864488213223389	4.1166919619717	5.471079883211689
IMMUNO-ONCOLOGY	PDGF subunit B	P01127	OID00790	0.8001627143484449	2.5686328310477586	2.934414311187077
IMMUNO-ONCOLOGY	PGF	P49763	OID00762	1.0474589162837318	1.4358400820711377	1.6668864276853355
IMMUNO-ONCOLOGY	PTN	P21246	OID00823	4.468224793370398	5.626284886583452	6.588856226022941
IMMUNO-ONCOLOGY	TIE2	Q02763	OID00754	0.97029988979815	1.370217250548644	1.3802681055470678
IMMUNO-ONCOLOGY	TNFRSF12A	Q9NP84	OID00810	1.1741974699354285	2.7155105957124603	2.8535128631537625
IMMUNO-ONCOLOGY	TNFRSF21	O75509	OID00818	0.6710916756494888	0.823802132349079	0.9052995385296079
IMMUNO-ONCOLOGY	TNFRSF4	P43489	OID00819	1.865510751978107	3.173688879718906	4.033354231033919
IMMUNO-ONCOLOGY	TNFRSF9	Q07011	OID00753	1.0293754817147978	2.0338318835795386	2.5074346564438192
IMMUNO-ONCOLOGY	TNFSF14	O43557	OID00787	1.9020970515065283	9.011394983166792	6.449894944890695
IMMUNO-ONCOLOGY	TRAIL	P50591	OID00769	0.8260209395465681	1.4779602838282837	1.6087980632264982
IMMUNO-ONCOLOGY	TWEAK	O43508	OID00789	1.0218041014281638	1.3775874255956897	1.671789259008266
IMMUNO-ONCOLOGY	VEGFA	P15692	OID00832	1.1042500428222009	1.037695022200765	2.0555366786664924
IMMUNO-ONCOLOGY	VEGFC	P49767	OID00784	10.184657114161855	38.6860508953876	26.968712722471818
IMMUNO-ONCOLOGY	VEGFR-2	P35968	OID00780	0.7149638913453271	1.00355842143251	1.2560977287876764
INFLAMMATION	4E-BP1	Q13541	OID00536	1.1206742447055917	5.084978662303826	4.865820814764879
INFLAMMATION	ADA	P00813	OID00560	1.8716007197001	3.8029334921397324	3.3015353128954548
INFLAMMATION	AXIN1	O15169	OID00487	2.0015289330167096	11.004942016835672	10.283422987033493
INFLAMMATION	CASP-8	Q14790	OID00550	2.951105583740079	10.032630618413451	12.145614653687542
INFLAMMATION	CCL11	P51671	OID00505	1.1138317187677784	1.41348625249111	2.8102237727382913
INFLAMMATION	CCL19	Q99731	OID00513	1.0412930639932048	2.395240833567577	3.3129405045400397
INFLAMMATION	CCL20	P78556	OID00556	1.7745576644303986	3.1716006918442075	6.657992148213912
INFLAMMATION	CCL23	P55773	OID00530	1.0618858620507974	2.0444748896717173	1.9378749105980455
INFLAMMATION	CCL25	O15444	OID00551	1.2429473959863557	2.3249318076421277	2.59970233974424
INFLAMMATION	CCL28	Q9NRJ3	OID00539	6.168495344556465	5.531733442262056	5.800851836096367
INFLAMMATION	CCL3	P10147	OID00532	1.9843535456172068	3.8664883057123527	4.11822411026748
INFLAMMATION	CCL4	P13236	OID00498	1.6074118843205631	4.325475336359295	4.38118613199403
INFLAMMATION	CD244	Q9BZW8	OID00477	1.7671523270811513	3.6240027626425664	2.6036079606676292
INFLAMMATION	CD40	P25942	OID00542	0.8293742543768787	2.6119452768223033	1.8143585899802401
INFLAMMATION	CD5	P06127	OID00531	1.8229819358662354	2.1526907248091516	3.8189130843873813
INFLAMMATION	CD6	P30203	OID00499	1.4097932018195731	2.38794267919129	2.9875333605414873
INFLAMMATION	CD8A	P01732	OID05124	1.0188768441099638	1.9979513443651478	2.5236457907433114
INFLAMMATION	CDCP1	Q9H5V8	OID00476	2.801348465098809	3.7779877181003645	4.163446371949992
INFLAMMATION	CSF-1	P09603	OID00562	0.6117213730687382	0.6402896279064526	1.0599454489996272
INFLAMMATION	CST5	P28325	OID00491	0.9759737055805396	2.041077056460949	2.326843623664796
INFLAMMATION	CX3CL1	P78423	OID00552	1.7856801467194368	1.7550808313844084	2.6657233408941883
INFLAMMATION	CXCL1	P09341	OID00496	0.8727948932435354	3.4920557864310706	5.559369365123722
INFLAMMATION	CXCL10	P02778	OID00535	1.1789663883811001	3.093131120436147	4.201951597937073
INFLAMMATION	CXCL11	O14625	OID00486	1.5863637573211236	4.143345615659915	5.496129855186796
INFLAMMATION	CXCL5	P42830	OID00520	0.7448487636598583	4.381967599443245	6.092673621581524
INFLAMMATION	CXCL6	P80162	OID00534	1.3497721773397808	4.158454218531915	4.665971892535013
INFLAMMATION	CXCL9	Q07325	OID00490	0.9638660359781874	2.6188423160436334	4.351223873525317
INFLAMMATION	DNER	Q8NFT8	OID01213	0.775559327402317	0.8009510170437278	1.0825878351536262
INFLAMMATION	EN-RAGE	P80511	OID00541	5.01593456317335	7.394753691047184	14.741891609331315
INFLAMMATION	FGF-19	O95750	OID00545	1.1710845252204511	2.4903198449499215	7.140948188803626
INFLAMMATION	FGF-21	Q9NSA1	OID00512	1.4467825145601025	6.546898099950441	6.9627081251180964
INFLAMMATION	FGF-23	Q9GZV9	OID00507	4.430621141074629	6.1207740906246	7.383611188344169
INFLAMMATION	FGF-5	P12034	OID00509	7.282165534699057	7.242776491096261	6.582806503952034
INFLAMMATION	Flt3L	P49771	OID00533	1.0013200235138475	1.6241405710268901	1.8261706640195123
INFLAMMATION	GDNF	P39905	OID00475	5.7183305347414235	4.7565843916209705	5.522668970575895
INFLAMMATION	HGF	P14210	OID00522	1.04413729381084	1.6194837210250073	2.3610786146791445
INFLAMMATION	IFN-gamma	P01579	OID05547	2.556890139716031	3.8622743902057843	6.705679436492349
INFLAMMATION	IL-10RA	Q13651	OID00508	6.761181933350211	9.29186013185277	13.887708030394766
INFLAMMATION	IL-10RB	Q08334	OID00515	1.8356873921672106	1.416773483553742	2.311162596668928
INFLAMMATION	IL-12B	P29460	OID00523	1.3580943649911412	3.4395359834050154	4.359690363021888
INFLAMMATION	IL-15RA	Q13261	OID00514	4.660358657296004	6.560383162105547	5.835050883677986
INFLAMMATION	IL-17A	Q16552	OID00485	3.8368266913323654	7.192242762676629	11.473473416764566
INFLAMMATION	IL-17C	Q9P0M4	OID00483	5.4095111247119565	6.674811485577986	15.427922828221837
INFLAMMATION	IL-18R1	Q13478	OID00517	0.78937935872938	1.436882759539733	1.46089234180472
INFLAMMATION	IL-20RA	Q9UHF4	OID00489	8.640808163799	7.565841263135149	11.206238715638548
INFLAMMATION	IL10	P22301	OID00528	2.826035966955708	2.85058367503235	5.107408688825362
INFLAMMATION	IL18	Q14116	OID00501	0.9445489324924444	1.9811567703565742	2.557104384099725
INFLAMMATION	IL6	P05231	OID00482	2.1678615630529574	3.9628194787899673	7.720970027452841
INFLAMMATION	IL7	P13232	OID00478	3.540795738493753	9.664533142706986	11.452171057654242
INFLAMMATION	IL8	P10145	OID00471	1.9744426861034765	4.34889820954427	6.015963018743504
INFLAMMATION	LAP TGF-beta-1	P01137	OID00480	1.4545877100369924	4.408466047211818	3.082196116112606
INFLAMMATION	LIF-R	P42702	OID00511	1.9187209135579486	2.5126359411121326	2.6472218848645976
INFLAMMATION	MCP-1	P13500	OID00484	0.7382560799557619	1.2477674952211322	2.047938128266198
INFLAMMATION	MCP-2	P80075	OID00549	1.3179853681485558	2.6059401713303045	3.3110443996583054
INFLAMMATION	MCP-3	P80098	OID00474	5.912306810378311	9.044301009023469	11.09492358976685
INFLAMMATION	MCP-4	Q99616	OID00504	0.8507029621781337	2.5885496552318075	3.0515626901719624
INFLAMMATION	MMP-1	P03956	OID00510	0.8035829557576302	6.4127207628645175	4.200305381526089
INFLAMMATION	MMP-10	P09238	OID00527	1.0096517578228794	2.1651859550062675	2.748023311105839
INFLAMMATION	NT-3	P20783	OID00554	4.127680200724907	7.743065836623887	6.708200051459993
INFLAMMATION	OPG	O00300	OID00479	0.7870609883462346	1.3284370916610493	1.5189608760361377
INFLAMMATION	OSM	P13725	OID00494	1.9755544956326891	3.360300678437313	11.023347483759691
INFLAMMATION	PD-L1	Q9NZQ7	OID00518	1.7060877200540154	3.055911423600081	2.484221196609618
INFLAMMATION	SCF	P21583	OID00500	0.7303283520407847	0.8943570386078071	1.018950472152472
INFLAMMATION	SIRT2	Q8IXJ6	OID00538	1.853074988009464	8.615698254233587	9.546906862520443
INFLAMMATION	SLAMF1	Q13291	OID00502	6.985101371203955	10.029190706081298	8.1990274504385
INFLAMMATION	ST1A1	P50225	OID00557	2.6289470801627033	5.702298466319148	9.296948030693727
INFLAMMATION	STAMBP	O95630	OID00558	1.8640682143994234	9.953738344501376	7.07348084959352
INFLAMMATION	TGF-alpha	P01135	OID00503	2.0268676480963714	3.947530606052017	4.015605090328059
INFLAMMATION	TNF	P01375	OID05548	2.3139098464515	3.4034136875962826	4.8833893741571535
INFLAMMATION	TNFB	P01374	OID00561	1.7147166310059845	2.585715822724842	3.0176920742836457
INFLAMMATION	TNFRSF9	Q07011	OID00553	1.3297368300124113	2.5487334845553744	2.4792523360202092
INFLAMMATION	TNFSF14	O43557	OID00506	1.9687853349803965	10.724224475514495	6.4584587319603335
INFLAMMATION	TRAIL	P50591	OID00488	0.693201939479648	1.2120859018340904	1.4635520225785639
INFLAMMATION	TRANCE	O14788	OID00521	2.800906664185694	3.9851119597288016	4.739837344484094
INFLAMMATION	TWEAK	O43508	OID00555	1.0371389652623735	1.2805469406706387	1.7739317518604711
INFLAMMATION	uPA	P00749	OID00481	0.7850827023042098	1.216381410898851	1.404981073949418
INFLAMMATION	VEGFA	P15692	OID00472	1.0969359909416043	1.0469530614074816	1.7144744702110684
NEURO EXPLORATORY	AARSD1	Q9BTE6	OID05202	3.36943188942518	7.22778311663117	10.967093224318969
NEURO EXPLORATORY	ABHD14B	Q96IU4	OID05201	11.957924662389981	10.388675360986612	19.421370324269034
NEURO EXPLORATORY	ADAM15	Q13444	OID05162	0.71589388800562	1.6660219071213915	1.588666882222747
NEURO EXPLORATORY	AKT1S1	Q96B36	OID05192	1.7065085415998593	9.153537501434073	7.8154293344081545
NEURO EXPLORATORY	ANXA10	Q9UJ72	OID05147	2.535362294855961	7.70901771304815	14.921016489163206
NEURO EXPLORATORY	ASGR1	P07306	OID05183	3.751276409659553	6.4057396340611055	5.729862909137467
NEURO EXPLORATORY	ATP6V1F	Q16864	OID05143	7.332799877571656	17.51264878388273	17.283077071024874
NEURO EXPLORATORY	BST2	Q10589	OID05140	1.3826857430627477	2.3866379487486835	2.9883143447060814
NEURO EXPLORATORY	CARHSP1	Q9Y2V2	OID05198	4.2989598009577845	8.143704442051725	11.072458141405525
NEURO EXPLORATORY	CCL27	Q9Y4X3	OID05190	1.1093385935799303	1.902372585747546	2.3590586221708203
NEURO EXPLORATORY	CD302	Q8IX05	OID05152	1.8717364160512198	3.3460195044297425	3.634052890682966
NEURO EXPLORATORY	CD33	P20138	OID05161	2.4313119941389867	4.596029107125774	2.9905946002864137
NEURO EXPLORATORY	CD63	P08962	OID05222	2.596264782845849	8.82519102806863	4.628830812923954
NEURO EXPLORATORY	CDH15	P55291	OID05134	1.925643990240341	4.615532986146901	3.136613269280486
NEURO EXPLORATORY	CDH17	Q12864	OID05138	1.5541199885544161	6.2271580863856055	3.8205728994949464
NEURO EXPLORATORY	CETN2	P41208	OID05133	3.2209860533257237	10.783373858674981	18.946939025444333
NEURO EXPLORATORY	CLSTN1	O94985	OID05158	1.9469375776085773	3.58974862761159	4.85878319766159
NEURO EXPLORATORY	COL4A3BP	Q9Y5P4	OID05185	5.120801555595605	16.51869469187605	21.938146254931972
NEURO EXPLORATORY	CRADD	P78560	OID05129	1.651819104932421	5.184422563104647	8.49646683021636
NEURO EXPLORATORY	CRIP2	P52943	OID05154	2.6194228206194596	2.6755444705215874	6.11246426187585
NEURO EXPLORATORY	CTF1	Q16619	OID05156	5.881575885110801	15.736872225764914	15.096031162482705
NEURO EXPLORATORY	DEFB4A	O15263	OID05200	3.2681856794433353	16.00602841431433	10.514358871778349
NEURO EXPLORATORY	DPEP1	P16444	OID05209	2.8496761285235572	3.712844655015499	3.149637004569681
NEURO EXPLORATORY	DPEP2	Q9H4A9	OID05180	4.754685189328745	3.942921107463769	4.685376320205376
NEURO EXPLORATORY	DSG3	P32926	OID05170	0.8575622616146442	2.1559501941526307	2.0686184536265952
NEURO EXPLORATORY	ECE1	P42892	OID05132	7.438207140629312	21.70023954070591	11.28025448289655
NEURO EXPLORATORY	EIF4B	P23588	OID05128	1.0492379629140656	4.094612071595683	4.1729026768290725
NEURO EXPLORATORY	EREG	O14944	OID05151	5.541427251830251	24.81013980285134	20.69688354944111
NEURO EXPLORATORY	FCAR	P24071	OID05175	4.594743166532652	2.590055957079645	4.2198332432740955
NEURO EXPLORATORY	FGFR2	P21802	OID05166	1.244560082738665	2.037291571434033	2.3508228546858825
NEURO EXPLORATORY	FHIT	P49789	OID05157	7.269057502784588	19.22141314602772	28.124594672602218
NEURO EXPLORATORY	FKBP5	Q13451	OID05220	2.4323936839126294	5.7474080591702785	9.09981257374953
NEURO EXPLORATORY	FKBP7	Q9Y680	OID05146	5.06136799182751	17.742009884370187	15.784065167967725
NEURO EXPLORATORY	FOLR2	P14207	OID05136	1.2378306101044982	1.434873243414896	2.5391589641871044
NEURO EXPLORATORY	FUT8	Q9BYC5	OID05195	23.975750809557187	42.20768177761112	28.017141696207723
NEURO EXPLORATORY	GGT5	P36269	OID05221	4.797426104173415	3.9492892571724205	4.395396433499872
NEURO EXPLORATORY	GPNMB	Q14956	OID05139	0.7088430596406087	1.0241930627314721	1.1647748293093807
NEURO EXPLORATORY	HMOX2	P30519	OID05207	2.991210172607938	12.071199378829663	8.285081618864808
NEURO EXPLORATORY	IFI30	P13284	OID05174	6.685546543845022	5.0703693571333766	9.047058658852334
NEURO EXPLORATORY	IFNL1	Q8IU54	OID05127	8.536578265749743	9.011245822377996	11.908847416463486
NEURO EXPLORATORY	IL15	P40933	OID05169	3.5743663790881164	6.521781630999503	6.472785416709414
NEURO EXPLORATORY	IL32	P24001	OID05194	9.732893452621859	5.649669731057479	10.28524667519584
NEURO EXPLORATORY	IL3RA	P26951	OID05211	5.13740473957767	2.458506641570426	5.122987109005433
NEURO EXPLORATORY	ILKAP	Q9H0C8	OID05215	5.433312394170474	9.844517164294283	14.906080066776216
NEURO EXPLORATORY	IMPA1	P29218	OID05153	3.5754224940058124	12.626074243477278	22.7646275770339
NEURO EXPLORATORY	ISLR2	Q6UXK2	OID05216	7.503124379528489	5.53024316055528	5.942717011927811
NEURO EXPLORATORY	KIF1BP	Q96EK5	OID05213	2.332106510287132	5.940449607867756	9.370214489997855
NEURO EXPLORATORY	KIR2DL3	P43628	OID05149	3.71359212304202	6.566667865061175	6.216981305896837
NEURO EXPLORATORY	KIRREL2	Q6UWL6	OID05188	3.242983595268508	3.9067679752056956	3.711994697029388
NEURO EXPLORATORY	KLB	Q86Z14	OID05137	2.424383028221288	2.327990762808581	3.538927587863913
NEURO EXPLORATORY	LEPR	P48357	OID05160	1.1658447192635657	1.9027911817309002	1.9002892407336904
NEURO EXPLORATORY	MAD1L1	Q9Y6D9	OID05191	4.48849438388521	8.805045419448835	15.467862437388765
NEURO EXPLORATORY	NAA10	P41227	OID05168	2.5363795817232906	11.564437703243568	14.58994915939249
NEURO EXPLORATORY	NDRG1	Q92597	OID05163	3.997872867813587	6.477587907976937	8.439164376944335
NEURO EXPLORATORY	NEFL	P07196	OID05206	1.6974063702390443	3.8710468840901404	5.1115604884717625
NEURO EXPLORATORY	NPM1	P06748	OID05182	4.187908330554775	8.731435817617855	21.868350415999952
NEURO EXPLORATORY	PFDN2	Q9UHV9	OID05197	5.058842880423135	16.40304711034471	11.0089201525793
NEURO EXPLORATORY	PHOSPHO1	Q8TCT1	OID05203	1.8030422714847114	2.513656950806795	3.611535305583775
NEURO EXPLORATORY	PLA2G10	O15496	OID05177	1.3661376978366293	2.525581093884842	5.265148928330003
NEURO EXPLORATORY	PMVK	Q15126	OID05218	1.2552415442746618	3.1735433070987553	6.171756663480713
NEURO EXPLORATORY	PPP3R1	P63098	OID05214	2.5130885075081166	6.003289232512087	6.394271534217972
NEURO EXPLORATORY	PRTFDC1	Q9NRG1	OID05176	2.4422070075412288	7.738255130169387	14.022575923703501
NEURO EXPLORATORY	PSG1	P11464	OID05186	5.306385260435487	10.726951454288942	-4.817890035657734
NEURO EXPLORATORY	PSME1	Q06323	OID05187	4.529141429124596	11.795731583908557	10.543405399657615
NEURO EXPLORATORY	PTPN1	P18031	OID05141	2.2005193572774417	9.303799048585141	13.174977363361966
NEURO EXPLORATORY	PTS	Q03393	OID05193	3.852204217026423	4.754188056309611	6.8366549075093905
NEURO EXPLORATORY	RBKS	Q9H477	OID05144	0.953097327111978	2.517298630730095	3.81443144172231
NEURO EXPLORATORY	RNF31	Q96EP0	OID05208	6.353801978760659	11.176527759783774	8.304583206959101
NEURO EXPLORATORY	RPS6KB1	P23443	OID05150	3.0880561293312514	14.21192659562608	13.833053076486483
NEURO EXPLORATORY	SCGB1A1	P11684	OID05155	1.9193396655074508	3.5827965732745577	3.860568596249723
NEURO EXPLORATORY	SFRP1	Q8N474	OID05171	1.5653309503281	2.9775841542515744	4.126635892940231
NEURO EXPLORATORY	SMOC1	Q9H4F8	OID05135	0.965090344480484	2.5539266628810564	3.036463536282082
NEURO EXPLORATORY	SNCG	O76070	OID05210	5.500685843481944	9.985355191246853	8.052209196044702
NEURO EXPLORATORY	SRP14	P37108	OID05142	2.1703189518646715	5.6989978694193075	13.81457904934626
NEURO EXPLORATORY	TBCB	Q99426	OID05181	1.0843504662482903	4.633639311635449	7.972111754909465
NEURO EXPLORATORY	TNFRSF13C	Q96RJ3	OID05205	9.91417957186621	6.073748603426229	7.8941668291551
NEURO EXPLORATORY	TPPP3	Q9BW30	OID05196	3.962731433638562	9.038401212690038	8.439020137657938
NEURO EXPLORATORY	VSTM1	Q6UX27	OID05199	11.55970479679078	11.848663676575002	10.383682777462532
NEURO EXPLORATORY	WWP2	O00308	OID05219	2.394964298186052	7.1501897058204245	5.6938524578662415
