# Supplementary material for: Technical Performance Evaluation of Olink Proximity Extension Assay for Blood-Based Biomarker Discovery in Longitudinal Studies of Alzheimer's Disease
Source: Front Neurol. 2022 Jun 6;13:889647. doi: 10.3389/fneur.2022.889647 (PMC9207419; doi:10.3389/fneur.2022.889647)
Supplement: Supplementary Table S3 — ANOVA outcome results. The total Mean Squares and the proportion of variance (Mean Square source/Sum of Mean Squares) arising from each source of variation is shown. [file Data_Sheet_3.CSV]

Panel	Protein	Uniprot	OlinkRef	total mean squares	Biological	Interplate	Intraplate
NEURO EXPLORATORY	CLSTN1	O94985	OID05158	68.26611896043677	99.90423144440037	0.08532255241168868	0.010446003187949757
IMMUNO-ONCOLOGY	MMP7	P09237	OID00814	14.560523098560113	99.80996058356226	0.12814852551676834	0.06189089092096939
CARDIOVASCULAR III	IGFBP-1	P08833	OID00604	38.81682563096572	99.71092347277512	0.2171229063156851	0.07195362090920461
NEURO EXPLORATORY	CD33	P20138	OID05161	26.023572153960483	99.55239647987128	0.41285664520026377	0.03474687492845909
INFLAMMATION	FGF-19	O95750	OID00545	48.51236660622575	99.497416300737	0.4727278324808573	0.029855866782155016
IMMUNO-ONCOLOGY	PTN	P21246	OID00823	31.135210545128462	99.48883051437323	0.3391195906150645	0.17204989501169413
NEURO EXPLORATORY	IL3RA	P26951	OID05211	4.288519867087261	99.38285851822567	0.24566505239228179	0.371476429382042
IMMUNO-ONCOLOGY	ADGRG1	Q9Y653	OID00764	10.794670797142267	99.36374222354546	0.3992463740149806	0.23701140243955238
INFLAMMATION	SCF	P21583	OID00500	4.215436200181669	99.2793445013058	0.514276483420068	0.20637901527413854
CARDIOVASCULAR III	MMP-3	P08254	OID00644	23.278873937742844	99.25756426289458	0.46102050276866857	0.2814152343367565
IMMUNO-ONCOLOGY	CD70	P32970	OID00808	7.895987795372857	99.2459469710121	0.6403521149854956	0.11370091400240301
IMMUNO-ONCOLOGY	CD28	P10747	OID00793	2.144173680935834	99.14455965813444	0.5045173072480013	0.35092303461756164
IMMUNO-ONCOLOGY	TNFRSF9	Q07011	OID00753	7.726118926291662	98.90971823896942	0.9625440592564795	0.12773770177408703
IMMUNO-ONCOLOGY	IL12	P29459,P29460	OID00842	28.17153547049798	98.87363429401303	1.060274775459563	0.06609093052740299
CARDIOMETABOLIC	MBL2	P11226	OID01243	41.747402887242124	98.84300242334282	1.0787841741417867	0.07821340251539093
INFLAMMATION	IL-12B	P29460	OID00523	21.908865640301183	98.8381016101986	1.0914824564424914	0.07041593335891273
IMMUNO-ONCOLOGY	FASLG	P48023	OID00792	6.869176958569397	98.81953793037071	0.9464755052156594	0.2339865644136276
IMMUNO-ONCOLOGY	MMP12	P39900	OID00829	11.050604128183336	98.81891722846659	1.0912205115023903	0.08986226003101924
IMMUNO-ONCOLOGY	CD83	Q01151	OID00841	8.549147124029163	98.74206252192228	0.9659112711516322	0.29202620692609027
IMMUNO-ONCOLOGY	CCL20	P78556	OID00837	15.002579403992028	98.7122567721843	1.204786409482459	0.08295681833323007
IMMUNO-ONCOLOGY	NCR1	O76036	OID00816	3.3198111457716664	98.66841470033039	0.7818014575166928	0.549783842152923
CARDIOMETABOLIC	LILRB5	O75023	OID01220	9.396871151386192	98.6501443125066	0.9284334887353229	0.4214221987580751
IMMUNO-ONCOLOGY	CAIX	Q16790	OID00773	7.353198846371426	98.63057901684506	1.2125447355034586	0.15687624765148395
IMMUNO-ONCOLOGY	Gal-1	P09382	OID00798	1.6776482877035703	98.60391004229508	0.8953126514513269	0.5007773062535905
IMMUNO-ONCOLOGY	CRTAM	O95727	OID00766	6.625658351396664	98.60325203051217	1.0784186252214194	0.31832934426640486
IMMUNO-ONCOLOGY	TNFRSF4	P43489	OID00819	8.262602058567019	98.51431094150742	1.2831889677479196	0.2025000907446586
IMMUNO-ONCOLOGY	IL10	P22301	OID00809	5.808485673716076	98.42637885547514	1.013502059624578	0.5601190849002824
IMMUNO-ONCOLOGY	CX3CL1	P78423	OID00806	2.1927874725607186	98.41879131432135	1.1284051469831848	0.45280353869544454
NEURO EXPLORATORY	DEFB4A	O15263	OID05200	81.25956565661069	98.41527470873433	1.4451459490200258	0.139579342245637
INFLAMMATION	IL10	P22301	OID00528	5.25914623617822	98.40767485193645	1.082387726094952	0.5099374219685939
INFLAMMATION	IL-17A	Q16552	OID00485	11.200480823254392	98.34592884120967	1.1624752291507348	0.49159592963960147
INFLAMMATION	FGF-21	Q9NSA1	OID00512	41.3061478519714	98.34440008007748	1.6089940009080892	0.04660591901443583
IMMUNO-ONCOLOGY	ADA	P00813	OID00775	16.659009345625712	98.27067466630652	1.597110783857266	0.13221454983621525
NEURO EXPLORATORY	ANXA10	Q9UJ72	OID05147	13.433076871312032	98.22272148278915	1.7001058724714344	0.07717264473940083
NEURO EXPLORATORY	CD302	Q8IX05	OID05152	4.576391266480358	98.1611199486283	1.5207806547579692	0.3180993966137224
INFLAMMATION	ADA	P00813	OID00560	19.000472582714043	98.14993145860274	1.688178502761362	0.16189003863589707
IMMUNO-ONCOLOGY	CD5	P06127	OID00812	2.2763824143241664	98.12468097688253	1.0949992749136355	0.7803197482038531
CARDIOMETABOLIC	THBS4	P35443	OID01268	29.721162241471067	98.12383623677107	1.7600212924868228	0.11614247074211101
INFLAMMATION	CXCL9	Q07325	OID00490	11.780778691210724	98.10275665802011	1.7785722776372186	0.11867106434267118
INFLAMMATION	CCL20	P78556	OID00556	10.96392145203965	98.08305753739042	1.7100095901525108	0.20693287245707329
IMMUNO-ONCOLOGY	CXCL13	O43927	OID00830	3.07855773847369	98.05126932603508	0.8748436079904763	1.073887065974429
INFLAMMATION	TNF	P01375	OID05548	3.2467977194264273	98.04880989214067	1.4872745575490218	0.46391555031030957
CARDIOVASCULAR III	TIMP4	Q99727	OID00585	7.815520037051312	98.03643501685103	1.6342487377116341	0.3293162454373423
INFLAMMATION	CCL11	P51671	OID00505	2.088163028982505	98.02661452264199	1.3381418515782986	0.6352436257797229
INFLAMMATION	IL18	Q14116	OID00501	7.435123015868454	98.01780019269476	1.7369355914852824	0.2452642158199545
IMMUNO-ONCOLOGY	Gal-9	O00182	OID00779	2.1719867905304793	97.88536446458197	1.9068472172069684	0.20778831821105292
IMMUNO-ONCOLOGY	PD-L1	Q9NZQ7	OID00799	3.019434340153927	97.85226950330555	1.5853851253257463	0.5623453713687093
IMMUNO-ONCOLOGY	CCL3	P10147	OID00813	4.282750861297975	97.84425551702803	1.297572954802605	0.858171528169362
INFLAMMATION	TNFRSF9	Q07011	OID00553	8.18745997723762	97.83666309227036	1.8763658229969984	0.28697108473264626
IMMUNO-ONCOLOGY	CXCL10	P02778	OID00807	7.012081894388331	97.83265051236523	1.1847348368477375	0.9826146507870299
NEURO EXPLORATORY	SNCG	O76070	OID05210	15.644439651698443	97.8269724122583	2.024603809252174	0.1484237784895197
IMMUNO-ONCOLOGY	IL18	Q14116	OID00782	7.375074241006429	97.77637600502393	1.96236620134274	0.26125779363332374
IMMUNO-ONCOLOGY	ANGPT2	O15123	OID00822	2.7401254280476195	97.6370635355316	1.751027733195085	0.6119087312733074
NEURO EXPLORATORY	KLB	Q86Z14	OID05137	1.6661158063378585	97.61426203285461	1.672427335689899	0.7133106314554862
NEURO EXPLORATORY	IL32	P24001	OID05194	2.215828720897737	97.56044969006481	1.0075088373888228	1.4320414725463642
NEURO EXPLORATORY	DSG3	P32926	OID05170	6.224765225084989	97.52748168792523	2.348923731000872	0.12359458107390198
CARDIOVASCULAR III	CD163	Q86VB7	OID00577	9.8357261350394	97.51406867410729	1.0816337159434148	1.404297609949287
IMMUNO-ONCOLOGY	TNFRSF21	O75509	OID00818	1.0254738456405958	97.42870242458382	1.9538322985632086	0.6174652768529841
INFLAMMATION	CX3CL1	P78423	OID00552	2.3336903701422598	97.39005152897744	1.7158417391460734	0.8941067318764827
IMMUNO-ONCOLOGY	CXCL9	Q07325	OID00771	14.517321917698576	97.38080805092103	2.5090883819803804	0.11010356709858905
CARDIOVASCULAR III	AP-N	P15144	OID00611	6.285666933276071	97.32183869041103	2.092646244236942	0.5855150653520351
INFLAMMATION	CD5	P06127	OID00531	2.2777899710348772	97.1752043903531	1.9799065602152512	0.8448890494316306
CARDIOVASCULAR III	Gal-4	P56470	OID00626	3.5970689325755996	97.15076792067822	2.1301778548384656	0.7190542244833189
INFLAMMATION	uPA	P00749	OID00481	2.440601492937737	97.14873673581464	2.249764429315002	0.6014988348703718
IMMUNO-ONCOLOGY	GZMB	P10144	OID00840	3.560868810469403	97.09270818040481	1.7053881518811862	1.2019036677140074
CARDIOVASCULAR III	GDF-15	Q99988	OID00595	6.966548657744875	97.06767082903625	2.4684424674419034	0.46388670352185646
CARDIOVASCULAR III	IL2-RA	P01589	OID00570	6.693407904469525	96.9702114195372	2.70815735795417	0.321631222508634
NEURO EXPLORATORY	NPM1	P06748	OID05182	9.039931164011186	96.94457559548903	2.785183689827433	0.2702407146835394
IMMUNO-ONCOLOGY	DCN	P07585	OID00817	1.055501810697024	96.93175271237169	2.2838292554444264	0.7844180321838874
CARDIOMETABOLIC	DPP4	P27487	OID01266	12.287450115547134	96.87839919277438	2.829131572787391	0.29246923443823436
NEURO EXPLORATORY	BST2	Q10589	OID05140	2.73264342905345	96.84499405713272	2.7744373853674005	0.38056855749986346
NEURO EXPLORATORY	PLA2G10	O15496	OID05177	3.443472227232623	96.834416442573	2.8623339832187105	0.30324957420828386
IMMUNO-ONCOLOGY	CD27	P26842	OID00800	2.2849649159257184	96.80667002986263	2.842487969026546	0.3508420011108294
IMMUNO-ONCOLOGY	PDCD1	Q15116	OID00791	4.636268149810948	96.78957139895611	2.5047283451397275	0.7057002559041631
CARDIOVASCULAR III	DLK-1	P80370	OID00598	9.809175111042858	96.77979814478851	2.8006087755552143	0.4195930796562747
NEURO EXPLORATORY	GPNMB	Q14956	OID05139	1.0015095359286919	96.74130913252034	2.7147773736272347	0.5439134938524187
INFLAMMATION	NT-3	P20783	OID00554	5.725657540359877	96.71664182471136	2.75809485550403	0.5252633197846089
INFLAMMATION	IL-18R1	Q13478	OID00517	2.6638898838301217	96.67657481104933	2.961042630382863	0.3623825585678048
CARDIOVASCULAR III	TFF3	Q07654	OID00573	4.467042062690237	96.57526876475558	2.8239177393181056	0.6008134959263379
CARDIOVASCULAR III	PSP-D	P35247	OID00608	6.447550616539643	96.57432869385151	2.630688096696301	0.7949832094521795
NEURO EXPLORATORY	KIR2DL3	P43628	OID05149	5.708219745614523	96.53080766833365	3.144108829661251	0.3250835020051033
INFLAMMATION	EN-RAGE	P80511	OID00541	5.204032401818574	96.50069558491816	2.966977176944957	0.5323272381368818
NEURO EXPLORATORY	DPEP2	Q9H4A9	OID05180	2.3974294670726177	96.47955079290223	2.690640794412972	0.8298084126847762
NEURO EXPLORATORY	FOLR2	P14207	OID05136	0.9757933827649972	96.46075295014175	2.4693344344237524	1.0699126154345013
IMMUNO-ONCOLOGY	VEGFA	P15692	OID00832	0.6989562944694035	96.43431949458119	0.9836176384957788	2.5820628669230428
INFLAMMATION	CD6	P30203	OID00499	3.212784651731903	96.27040593480243	3.299956083149902	0.4296379820476686
CARDIOVASCULAR III	PI3	P19957	OID00609	14.483811400066427	96.26911862677515	2.6128309700990107	1.1180504031258365
INFLAMMATION	CCL28	Q9NRJ3	OID00539	2.620740205710476	96.2573577589908	2.5575949961920466	1.1850472448171525
INFLAMMATION	CXCL10	P02778	OID00535	6.242905434908805	96.19108238981083	2.4902752704713222	1.3186423397178442
CARDIOVASCULAR III	CCL15	Q16663	OID00629	7.373407594236542	96.15032146843053	3.4776539677287306	0.37202456384074367
INFLAMMATION	CDCP1	Q9H5V8	OID00476	3.373765800754045	96.14532233272179	3.3465987563277095	0.5080789109505137
INFLAMMATION	IL-17C	Q9P0M4	OID00483	8.127331533859524	96.1295548663433	2.645321306041034	1.2251238276156666
IMMUNO-ONCOLOGY	TNFRSF12A	Q9NP84	OID00810	4.371981507265242	96.06352890918836	3.4297744468252884	0.5066966439863261
INFLAMMATION	CST5	P28325	OID00491	1.5783530510388089	96.01653837276169	3.5565229546110992	0.42693867262721336
IMMUNO-ONCOLOGY	MCP-1	P13500	OID00765	2.171525636852743	95.93728561513699	3.42609866917472	0.6366157156882842
INFLAMMATION	TNFB	P01374	OID00561	2.249879076630594	95.76181731380193	3.5148279569409766	0.723354729257086
CARDIOMETABOLIC	COMP	P49747	OID01274	6.415433127488452	95.74079254436383	3.792099462160823	0.46710799347533893
CARDIOVASCULAR III	CPA1	P15085	OID00624	5.366178714646433	95.67558175907168	3.7455128243777307	0.5789054165505877
INFLAMMATION	CCL3	P10147	OID00532	3.677483416534283	95.65449826105689	3.2935413869771577	1.0519603519659553
INFLAMMATION	OPG	O00300	OID00479	2.0621029935820334	95.64615221206988	3.5937887273376425	0.7600590605924615
IMMUNO-ONCOLOGY	GZMA	P12544	OID00804	1.6075592079767822	95.55989027268818	3.6488713704425226	0.791238356869307
NEURO EXPLORATORY	IFI30	P13284	OID05174	1.134923022504524	95.54968541231416	2.7063078261072904	1.744006761578544
NEURO EXPLORATORY	FCAR	P24071	OID05175	0.915625406605118	95.50666343584565	1.330713769686729	3.162622794467609
INFLAMMATION	TRANCE	O14788	OID00521	3.356339825265715	95.50173617042998	3.847238804594054	0.6510250249759597
INFLAMMATION	IL-20RA	Q9UHF4	OID00489	2.351566694028333	95.42425091469994	2.682303130771896	1.8934459545281608
IMMUNO-ONCOLOGY	VEGFR-2	P35968	OID00780	0.5960059431932115	95.41676673097972	3.6811385269466985	0.90209474207358
CARDIOVASCULAR III	Notch 3	Q9UM47	OID00584	5.067963319110241	95.36175763734491	3.884565182238527	0.7536771804165623
INFLAMMATION	CSF-1	P09603	OID00562	0.390633523504404	95.35946493045351	2.7918717079389492	1.8486633616075419
CARDIOVASCULAR III	RETN	Q9HD89	OID00603	1.647731136325478	95.33153862138929	2.891470352521155	1.7769910260895576
CARDIOMETABOLIC	ANGPTL3	Q9Y5C1	OID01306	3.6532549539302375	95.32425975288076	4.037856888072203	0.6378833590470387
CARDIOVASCULAR III	OPG	O00300	OID00571	2.7561423963954743	95.21627578524986	3.8136813947001746	0.970042820049964
INFLAMMATION	MCP-3	P80098	OID00474	4.123873436226784	95.19190434089977	3.3857718510762607	1.422323808023979
NEURO EXPLORATORY	CDH17	Q12864	OID05138	11.822976824544412	95.18386262289545	4.699057201928659	0.11708017517589825
CARDIOVASCULAR III	IGFBP-2	P18065	OID00650	7.7784116202316635	95.17684409282545	4.366892004780036	0.4562639023945191
IMMUNO-ONCOLOGY	CCL23	P55773	OID00811	3.1876444059596416	95.13466564865554	4.230939503706717	0.6343948476377388
CARDIOVASCULAR III	IL-18BP	O95998	OID00640	2.6797577846801186	95.10186284579908	3.8251657376320356	1.0729714165688709
INFLAMMATION	IL-15RA	Q13261	OID00514	1.2609613568364277	95.09596041336495	3.2699258737354615	1.6341137128995746
CARDIOVASCULAR III	TR	P02786	OID00593	1.7325146447741668	95.09463997205442	4.033262252657772	0.8720977752878162
CARDIOVASCULAR III	vWF	P04275	OID00651	5.371479982345236	95.04733518493025	3.3792280738463036	1.5734367412234451
IMMUNO-ONCOLOGY	HO-1	P09601	OID00805	0.6533800684248802	94.97807788563178	3.245547304072574	1.77637481029565
CARDIOVASCULAR III	uPA	P00749	OID00631	1.984682511965475	94.88602393997763	1.7362008983821269	3.3777751616402343
IMMUNO-ONCOLOGY	CXCL11	O14625	OID00767	9.248634123500361	94.85929575282968	4.634886555815335	0.5058176913549676
CARDIOMETABOLIC	C1QTNF1	Q9BXJ1	OID01301	7.468752452144995	94.84137446433147	3.780326724780165	1.3782988108883798
CARDIOVASCULAR III	FABP4	P15090	OID00589	8.604246580987503	94.79381335991704	4.70506186051451	0.5011247795684539
CARDIOVASCULAR III	CSTB	P04080	OID00575	6.619496860665712	94.77423175843185	3.0867682194539032	2.139000022114256
CARDIOMETABOLIC	SELL	P14151	OID01249	5.192252928462028	94.74053243377764	4.765475110209859	0.4939924560124991
CARDIOVASCULAR III	U-PAR	Q03405	OID00620	3.0241206245182157	94.73873461252684	3.2746002694841727	1.986665117988993
IMMUNO-ONCOLOGY	CCL19	Q99731	OID00794	5.006056222816544	94.73245539199307	4.926126672438694	0.34141793556823224
NEURO EXPLORATORY	CETN2	P41208	OID05133	19.250233103676294	94.70251616011801	4.776346151753971	0.5211376881280234
CARDIOVASCULAR III	CPB1	P15086	OID00632	6.302799712031545	94.69704742734024	4.763236244648864	0.5397163280109075
IMMUNO-ONCOLOGY	CSF-1	P09603	OID00843	0.6470363084229753	94.6334313466637	4.097815349662206	1.2687533036740881
NEURO EXPLORATORY	CCL27	Q9Y4X3	OID05190	1.3054115204796433	94.61382607460335	4.681535952764019	0.7046379726326384
IMMUNO-ONCOLOGY	CCL4	P13236	OID00796	4.233100940764643	94.57207460626238	4.249169684438839	1.1787557092987624
INFLAMMATION	IL-10RA	Q13651	OID00508	1.7360858449223802	94.45978389686694	4.673097652499533	0.8671184506335173
INFLAMMATION	CCL19	Q99731	OID00513	4.236574894494757	94.45266693522113	5.016831345871433	0.5305017189074315
CARDIOVASCULAR III	MB	P02144	OID00616	4.520797059486187	94.422809857441365	3.4617366311778324	2.1154535113808146
CARDIOVASCULAR III	TNF-R2	P20333	OID00567	4.544522027953574	94.40364907561549	4.702832050368698	0.8935188740158098
CARDIOMETABOLIC	QPCT	Q16769	OID01293	2.3018248427328563	94.32204748822879	3.5863234377841544	2.0916290739870522
NEURO EXPLORATORY	IMPA1	P29218	OID05153	9.914409209211776	94.31537684434291	5.212709514213751	0.4719136414433462
CARDIOVASCULAR III	SPON1	Q9HCB6	OID00599	2.7540932702077385	94.25763256391791	4.6274880243514716	1.1148794117306222
CARDIOMETABOLIC	CES1	P23141	OID01263	13.006872807189387	94.22859937286788	5.139307993672252	0.6320926334598629
CARDIOVASCULAR III	TLT-2	Q5T2D2	OID00588	4.993256694454035	94.22549774719464	3.094057350907662	2.6804449018976975
CARDIOMETABOLIC	PRSS2	P07478	OID01236	4.974847968630593	94.17520857020227	5.249421279337825	0.5753701504599158
INFLAMMATION	ST1A1	P50225	OID00557	8.61641247207547	94.16584451241327	5.365531241620687	0.46862424596603836
IMMUNO-ONCOLOGY	CD4	P01730	OID00776	1.4313459780066664	94.15764804189473	5.078869131363961	0.7634828267413092
CARDIOVASCULAR III	NT-proBNP	NA	OID00131	9.523913993998564	94.15068783048355	5.293941969702575	0.5553701998138754
CARDIOVASCULAR III	SHPS-1	P78324	OID00628	1.7390703953284508	94.1464155783576	3.649512897327211	2.2040715243151916
NEURO EXPLORATORY	CDH15	P55291	OID05134	6.436955231008684	94.06335328129927	5.603605669962924	0.33304104873781387
CARDIOMETABOLIC	FCGR3B	O75015	OID01219	5.293016983708684	93.87631023094123	5.597603956490237	0.5260858125685448
IMMUNO-ONCOLOGY	HGF	P14210	OID00803	0.846391601623337	93.72484660018678	2.814020372207449	3.4611330276057624
CARDIOVASCULAR III	ITGB2	P05107	OID00565	2.288912456741901	93.64089844602537	3.837837102828786	2.5212644511458344
CARDIOVASCULAR III	CHI3L1	P36222	OID00633	8.444419514023568	93.57261970540291	6.0794793133723974	0.3479009812246748
CARDIOVASCULAR III	TNFSF13B	Q9Y275	OID00617	3.853739589495119	93.57103160392492	4.233966312856673	2.1950020832183994
INFLAMMATION	OSM	P13725	OID00494	1.7370016332040477	93.5656372918827	5.5569953913281935	0.8773673167891093
CARDIOVASCULAR III	RARRES2	Q99969	OID00645	1.4700708208496456	93.56426273958803	4.449347468283229	1.9863897921287355
IMMUNO-ONCOLOGY	MCP-3	P80098	OID00755	4.093986457100835	93.53143588717218	5.8772567409721335	0.5913073718556968
INFLAMMATION	TWEAK	O43508	OID00555	1.0810673664392814	93.46693942218126	4.612999123298553	1.9200614545201815
INFLAMMATION	CXCL11	O14625	OID00486	7.828247864873212	93.20723766860661	5.971266108250281	0.8214962231431063
CARDIOVASCULAR III	t-PA	P00750	OID00635	3.868528157190594	93.15365664814429	5.3983161820757815	1.4480271697799216
INFLAMMATION	GDNF	P39905	OID00475	1.9698409057926218	93.09730194335354	4.255834066408763	2.6468639902376974
CARDIOMETABOLIC	TNC	P24821	OID01265	1.727945482779761	92.99821812509988	5.247803733509983	1.7539781413901339
CARDIOVASCULAR III	TNFRSF10C	O14798	OID00594	2.1107050371426186	92.9791086383255	5.663876233410129	1.357015128264372
CARDIOVASCULAR III	SCGB3A2	Q96PL1	OID00636	3.7555225983661913	92.89767378989764	6.447918880356561	0.6544073297457992
INFLAMMATION	PD-L1	Q9NZQ7	OID00518	2.707711472122495	92.80253074614328	5.20259436804921	1.9948748858075147
CARDIOVASCULAR III	COL1A1	P02452	OID00641	2.254960523487857	92.76316525811664	5.356460880514265	1.8803738613690852
INFLAMMATION	MCP-1	P13500	OID00484	1.3113082711903594	92.75051957621969	6.038293885550075	1.2111865382302358
INFLAMMATION	CCL25	O15444	OID00551	1.8741556634620236	92.64608568916924	6.746733320123656	0.6071809907070935
CARDIOVASCULAR III	GRN	P28799	OID00579	3.243467187590003	92.6224049739289	6.459271277488872	0.9183237485822235
INFLAMMATION	CD244	Q9BZW8	OID00477	6.33486805625785	92.5632002477458	6.4391206193288975	0.9976791329253001
INFLAMMATION	CCL4	P13236	OID00498	4.912332310980828	92.56033745868967	6.564223849099932	0.875438692210374
INFLAMMATION	VEGFA	P15692	OID00472	0.6564271531415466	92.46825696339808	4.3932247558766715	3.138518280725245
CARDIOMETABOLIC	UMOD	P07911	OID01237	2.3723113738759523	92.39566334575349	6.23168356891984	1.3726530853266585
IMMUNO-ONCOLOGY	TIE2	Q02763	OID00754	1.0531475889664286	92.29863904514566	6.728657094078909	0.9727038607754106
CARDIOVASCULAR III	LTBR	P36941	OID00583	1.781312635862977	92.2886491889177	5.529002733990225	2.18234807709208
CARDIOVASCULAR III	CHIT1	Q13231	OID00605	7.240384359738449	92.28275411269017	6.673214519883547	1.044031367426292
INFLAMMATION	MCP-2	P80075	OID00549	3.5246140726213073	92.24679574024123	6.005022051876301	1.7481822078824711
CARDIOVASCULAR III	MCP-1	P13500	OID00576	1.5181446833216683	92.21740604775273	6.189163994492336	1.5934299577549216
INFLAMMATION	CXCL1	P09341	OID00496	9.619688437834391	92.21584844669661	7.3137816254941175	0.47036992780925035
IMMUNO-ONCOLOGY	MCP-2	P80075	OID00795	2.998051812995473	92.16835048754939	5.9661503937769655	1.865499118673639
CARDIOVASCULAR III	MMP-2	P08253	OID00614	2.1566322737242833	92.13699472867887	6.150438856347415	1.7125664149737037
IMMUNO-ONCOLOGY	IL6	P05231	OID00763	1.4279209512858333	92.13160466203266	7.081497439729451	0.7868978982378868
CARDIOVASCULAR III	ST2	Q01638	OID00634	2.417403981223808	91.99266640086026	6.530821627301001	1.4765119718387527
CARDIOMETABOLIC	TCN2	P20062	OID01259	2.7121234330236903	91.90768323104416	6.239894236843716	1.8524225321121277
NEURO EXPLORATORY	PHOSPHO1	Q8TCT1	OID05203	0.8214732735019037	91.86907636582815	7.008538336603588	1.1223852975682622
IMMUNO-ONCOLOGY	CD244	Q9BZW8	OID00758	5.6485518082270145	91.6536938762322	7.595320779972509	0.7509853437952847
NEURO EXPLORATORY	IL15	P40933	OID05169	1.8085154703605977	91.5448802384867	7.754197581906756	0.7009221796065396
INFLAMMATION	CCL23	P55773	OID00530	2.351480086255594	91.49905484213967	7.521906013458253	0.9790391444020798
NEURO EXPLORATORY	ILKAP	Q9H0C8	OID05215	7.340574903343565	91.3106870355582	7.816078371665084	0.8732345927767244
IMMUNO-ONCOLOGY	CCL17	Q92583	OID00821	16.006257188572963	91.23619013944484	8.233035242789043	0.5307746177661158
NEURO EXPLORATORY	RBKS	Q9H477	OID05144	2.613242127915831	91.12017264766162	8.377391548020558	0.5024358043178451
NEURO EXPLORATORY	SCGB1A1	P11684	OID05155	1.0941902003807165	91.02991144380289	8.146761774657673	0.8233267815394198
CARDIOVASCULAR III	TNF-R1	P19438	OID00649	3.1378192322014313	91.00874887368683	8.007205694940668	0.9840454313725128
CARDIOVASCULAR III	Gal-3	P17931	OID00578	0.8502102223375004	90.85618948205709	5.5434540273501804	3.600356490592734
INFLAMMATION	IL-10RB	Q08334	OID00515	0.5227821477202391	90.81085339078919	5.39480160632232	3.794345002888478
IMMUNO-ONCOLOGY	PD-L2	Q9BQ51	OID00831	0.33959583769738055	90.80569195685285	6.233499505759032	2.960808537388116
CARDIOMETABOLIC	ENG	P17813	OID01254	5.041696097659283	90.75794329218222	4.94553432617392	4.296522381643868
NEURO EXPLORATORY	SRP14	P37108	OID05142	1.6070489699341666	90.7267939156035	6.978357038984787	2.294849045411737
INFLAMMATION	4E-BP1	Q13541	OID00536	14.603933881936545	90.65964614178858	8.894320993122271	0.44603286508914297
CARDIOMETABOLIC	TIE1	P35590	OID01270	3.100146210646309	90.47995559757798	8.974023122384006	0.5460212800380033
CARDIOMETABOLIC	FCN2	Q15485	OID01290	7.390303982203927	90.4549634623388	8.739768701558184	0.8052678361030156
INFLAMMATION	IL6	P05231	OID00482	1.323313784067619	90.34223695378327	8.360365119982609	1.2973979262341202
NEURO EXPLORATORY	CTF1	Q16619	OID05156	6.304502989648446	90.27369233815456	8.935237863131622	0.7910697987138252
NEURO EXPLORATORY	MAD1L1	Q9Y6D9	OID05191	3.982866640966548	90.26529285079307	8.379826838632786	1.3548803105741323
CARDIOVASCULAR III	EPHB4	P54760	OID00569	1.97525276530619	90.03683278489645	7.873129263383379	2.0900379517201717
NEURO EXPLORATORY	ISLR2	Q6UXK2	OID05216	1.2668878103176184	89.99878259282679	7.151033692036085	2.8501837151371325
NEURO EXPLORATORY	CARHSP1	Q9Y2V2	OID05198	2.527064323094164	89.90111433812207	9.110523605610085	0.9883620562678413
IMMUNO-ONCOLOGY	CXCL1	P09341	OID00786	9.61740827002905	89.77374001066426	9.724783531767876	0.5014764575678683
NEURO EXPLORATORY	FHIT	P49789	OID05157	8.90585526203785	89.76637161717159	9.53395400362007	0.699674379208346
CARDIOMETABOLIC	KIT	P10721	OID01241	2.7626924319207133	89.71737423479907	8.329120186189703	1.9535055790112295
INFLAMMATION	IFN-gamma	P01579	OID05547	3.1511760372744004	89.37774497006055	9.405816962888858	1.2164380670506059
INFLAMMATION	MMP-10	P09238	OID00527	1.7741364915380933	89.29107654673152	9.91794878665529	0.7909746666131885
NEURO EXPLORATORY	CRADD	P78560	OID05129	8.826217098619512	88.90763834482146	10.436044855579716	0.6563167995988007
INFLAMMATION	SIRT2	Q8IXJ6	OID00538	20.55414435050856	88.84848835196817	10.75176220467182	0.39974944336001195
NEURO EXPLORATORY	DPEP1	P16444	OID05209	1.186627494020713	88.81046942389328	9.93798646362614	1.2515441124805806
CARDIOMETABOLIC	CDH1	P12830	OID01245	2.606106588428925	88.56951887992176	8.804639294106451	2.625841825971784
NEURO EXPLORATORY	ABHD14B	Q96IU4	OID05201	1.503424469248214	88.55654845779293	8.776813138502888	2.666638403704188
NEURO EXPLORATORY	TPPP3	Q9BW30	OID05196	1.6788603876005932	88.55652813393431	9.926997912644934	1.5164739534207685
CARDIOMETABOLIC	AOC3	Q16853	OID01294	1.887902689375357	88.46500447658326	10.416545153757014	1.1184503696597423
NEURO EXPLORATORY	FGFR2	P21802	OID05166	0.49720327408023846	88.28045343856888	10.490424610725114	1.2291219507060092
CARDIOVASCULAR III	CXCL16	Q9H2A7	OID00601	2.422723931927505	88.17764462369888	10.562367075107689	1.2599883011934214
CARDIOMETABOLIC	NCAM1	P13591	OID01247	1.943155264772257	88.04935807089507	10.63958342594622	1.3110585031587179
CARDIOVASCULAR III	MEPE	Q9NQ76	OID00132	4.685195785391188	87.91730909841601	9.552506836402475	2.5301840651815146
IMMUNO-ONCOLOGY	PGF	P49763	OID00762	0.7469698988373827	87.82810851756567	10.33721541630519	1.8346760661291552
INFLAMMATION	TGF-alpha	P01135	OID00503	0.7601887559484517	87.70526127039791	10.435530413162768	1.8592083164393134
CARDIOVASCULAR III	CNTN1	Q12860	OID00586	1.4692330167520244	87.41026738280833	10.18737522806247	2.4023573891292025
CARDIOVASCULAR III	MMP-9	P14780	OID00568	0.9162077283371433	87.32415334297706	6.347063471316627	6.32878318570632
NEURO EXPLORATORY	AARSD1	Q9BTE6	OID05202	3.6222315274660684	87.25890414705734	11.612538122469639	1.1285577304730197
CARDIOMETABOLIC	IGLC2	P0DOY2	OID01240	3.8352648751226224	87.21306001456796	11.231274949283918	1.5556650361481195
CARDIOMETABOLIC	FCGR2A	P12318	OID01244	4.059178543911425	87.17423212024286	8.064935770698838	4.760832109058292
INFLAMMATION	CXCL6	P80162	OID00534	6.779782154117848	87.03574580431666	11.268641847345389	1.6956123483379524
NEURO EXPLORATORY	TBCB	Q99426	OID05181	8.195113477433331	86.95819278130003	12.406649940876898	0.6351572778230791
INFLAMMATION	IL7	P13232	OID00478	6.859413396819639	86.73098317176992	11.60912154391108	1.659895284318989
CARDIOMETABOLIC	F7	P08709	OID01239	4.376041580724168	86.68477154853048	11.777053368686015	1.5381750827835043
NEURO EXPLORATORY	ASGR1	P07306	OID05183	0.962528179559879	86.63060839085134	12.485322021366166	0.8840695877824967
NEURO EXPLORATORY	PMVK	Q15126	OID05218	3.194800743503453	86.41765473846662	12.668244306861467	0.9141009546719052
CARDIOVASCULAR III	MPO	P05164	OID00600	0.7322520211101176	86.31743969258254	8.967719225714923	4.714841081702524
CARDIOMETABOLIC	TIMP1	P01033	OID01224	11.261870607918215	85.96801132016778	9.222892516267734	4.80909616356449
CARDIOMETABOLIC	PCOLCE	Q15113	OID01289	1.1303959148257126	85.91880689821745	10.05399474589991	4.027198355882631
IMMUNO-ONCOLOGY	TNFSF14	O43557	OID00787	11.052325714124281	85.75016815779082	13.648126246623088	0.6017055955860878
CARDIOMETABOLIC	TNXB	P22105	OID01260	1.7097999302354756	85.68145023753462	10.451015127337238	3.867534635128151
INFLAMMATION	AXIN1	O15169	OID00487	20.80987122957452	85.64941533286554	13.842902465996387	0.5076822011380686
CARDIOVASCULAR III	CTSZ	Q9UBR2	OID00643	1.2857515396058334	85.40430314963855	12.58991127119862	2.005785579162823
CARDIOMETABOLIC	PTPRS	Q13332	OID01284	0.9064476897414289	85.2810643820263	11.912289635663333	2.806645982310374
CARDIOVASCULAR III	PLC	P98160	OID00582	0.8048207935589307	85.2057984842852	12.071854424653733	2.7223470910610637
IMMUNO-ONCOLOGY	TWEAK	O43508	OID00789	0.46069513570630793	85.06769335508683	10.636990819170297	4.295315825742867
CARDIOVASCULAR III	CD93	Q9NPY3	OID00639	0.8545159920559521	85.01573644493511	11.336341024627824	3.6479225304370595
INFLAMMATION	TNFSF14	O43557	OID00506	13.230317624584636	84.75966834410372	14.44673620407092	0.7935954518253703
IMMUNO-ONCOLOGY	LAMP3	Q9UQV4	OID00826	2.2953928228111904	84.71377070387364	14.742037072403333	0.5441922237230249
CARDIOVASCULAR III	AXL	P30530	OID00612	1.8089726525250023	84.6525500932974	11.785083896756108	3.5623660099464862
CARDIOVASCULAR III	PGLYRP1	O75594	OID00623	0.9970644467928566	84.64111880860821	11.624385531394319	3.7344956599974672
CARDIOMETABOLIC	REG1A	P05451	OID01231	2.932724753584404	84.52704449754398	14.329572351586997	1.1433831508690258
NEURO EXPLORATORY	IFNL1	Q8IU54	OID05127	0.9726327905009519	84.47402326211962	12.254217287361193	3.2717594505191974
IMMUNO-ONCOLOGY	CASP-8	Q14790	OID00827	5.424162966110833	84.4045196132583	14.736188823573624	0.859291563168078
CARDIOVASCULAR III	CCL16	O15467	OID00654	3.8235438329717875	84.38695076304478	14.698926649281905	0.914122587673327
IMMUNO-ONCOLOGY	ICOSLG	O75144	OID00828	0.15484262722845168	84.33940032015175	10.646595228880402	5.0140044509678425
IMMUNO-ONCOLOGY	FGF2	P09038	OID00770	6.425319880315115	84.27276719418182	15.157902432348328	0.569330373469844
CARDIOMETABOLIC	FAP	Q12884	OID01282	1.2247050630380945	84.2236524572414	11.811805255701643	3.964542287056972
INFLAMMATION	STAMBP	O95630	OID00558	22.77056333472619	83.89082411663786	15.50200356492509	0.6071723184370535
CARDIOMETABOLIC	SOD1	P00441	OID01222	10.593834169856063	83.79516674436846	13.147290811047634	3.057542444583909
CARDIOMETABOLIC	ICAM3	P32942	OID01267	1.8555190644625013	83.71215269725062	11.743447278505823	4.544400024243556
IMMUNO-ONCOLOGY	PDGF subunit B	P01127	OID00790	2.79592983700524	83.55050134012845	14.910192106583803	1.5393065532877543
CARDIOMETABOLIC	PLTP	P55058	OID01275	2.8667481213666686	83.47489421667856	12.122153894372865	4.402951888948566
IMMUNO-ONCOLOGY	CXCL12	P48061	OID00824	1.0306051038241666	83.37119423639486	9.654255226233865	6.974550537371293
CARDIOMETABOLIC	CA3	P07451	OID01235	1.210905463723809	83.36692602589186	8.755416772454684	7.877657201653465
CARDIOVASCULAR III	OPN	P10451	OID00621	2.6375657095108367	83.35188838635851	14.950973075338744	1.69713853830274
CARDIOMETABOLIC	COL18A1	P39060	OID01271	1.260863171051547	83.14238932604898	12.651856480964335	4.205754192986695
NEURO EXPLORATORY	TNFRSF13C	Q96RJ3	OID05205	0.5362929682839284	82.96098882167227	10.847737900411545	6.191273277916178
CARDIOMETABOLIC	GP1BA	P07359	OID01234	25.797640990522865	82.82195614700773	14.475769803985397	2.7022740490068684
CARDIOMETABOLIC	IGFBP6	P24592	OID01264	1.4650488566441648	82.79541624283581	14.89990097334546	2.304682783818729
NEURO EXPLORATORY	AKT1S1	Q96B36	OID05192	13.51296122683939	82.7636894745875	16.593584920509482	0.6427256049030337
IMMUNO-ONCOLOGY	IL7	P13232	OID00761	5.249428883145235	82.56153389882712	15.085319071795395	2.353147029377486
NEURO EXPLORATORY	PTS	Q03393	OID05193	0.892696710962025	82.1573506485091	15.226672091647686	2.6159772598432154
NEURO EXPLORATORY	PRTFDC1	Q9NRG1	OID05176	5.679797022897499	82.09639312469716	16.948856483020684	0.9547503922821622
CARDIOVASCULAR III	CDH5	P33151	OID00587	1.4470812599542842	81.94487229235293	13.531507890738414	4.523619816908651
INFLAMMATION	FGF-5	P12034	OID00509	0.23934464080988088	81.89442558905728	11.115908566444404	6.989665844498304
INFLAMMATION	CD40	P25942	OID00542	2.8584775690301143	81.84751492798395	16.098791894414134	2.0536931776019083
NEURO EXPLORATORY	EIF4B	P23588	OID05128	3.9194807531324938	81.75095388486324	17.375442495033628	0.8736036201031359
INFLAMMATION	HGF	P14210	OID00522	0.4208907073273858	81.613268901561	10.580769637854006	7.805961460584994
CARDIOMETABOLIC	NOTCH1	P46531	OID01273	1.412957246904999	81.59959326464305	16.105760269079898	2.294646466277058
CARDIOMETABOLIC	TIMD4	Q96H15	OID01298	2.02049467279	81.56580703984966	16.766768445069648	1.6674245150806979
IMMUNO-ONCOLOGY	CD40	P25942	OID00781	3.2642100864313	81.45959755079619	17.238900669114628	1.3015017800891793
CARDIOMETABOLIC	PAM	P19021	OID01256	0.6352949762686894	81.32663636357705	11.685342892807679	6.988020743615259
CARDIOMETABOLIC	LILRB2	Q8N423	OID01296	1.3581676679799994	81.29400161026632	15.579457819996778	3.1265405697369153
NEURO EXPLORATORY	RPS6KB1	P23443	OID05150	11.074047765295594	81.17399239670327	18.004562066892777	0.8214455364039484
CARDIOMETABOLIC	GAS6	Q14393	OID01286	1.1580959615270214	80.81166070852368	15.787566432657249	3.4007728588190553
CARDIOVASCULAR III	ALCAM	Q13740	OID00572	0.6790846488279763	80.75693774935661	13.855614712171919	5.387447538471464
CARDIOVASCULAR III	LDL receptor	P01130	OID00564	1.1049066783711907	80.63485027979912	14.671815689305134	4.6933340308957545
IMMUNO-ONCOLOGY	GZMH	P20718	OID00783	0.23836922487833365	80.61169531603277	11.79661456037249	7.591690123594735
CARDIOVASCULAR III	BLM hydrolase	Q13867	OID00581	5.067638268417134	80.29970476050711	16.367365482629825	3.3329297568630514
NEURO EXPLORATORY	EREG	O14944	OID05151	10.56227486661642	80.29958640742441	17.690173510038818	2.010240082536754
CARDIOMETABOLIC	LYVE1	Q9Y5Y7	OID01307	1.2781551679584509	80.21386053674911	18.348360131086555	1.437779332164327
CARDIOMETABOLIC	VASN	Q6EMK4	OID01295	1.8739479513174988	80.18155044166083	16.024096859964928	3.794352698374248
NEURO EXPLORATORY	GGT5	P36269	OID05221	0.48508411529202405	80.17016081651825	14.963159350133973	4.866679833347789
CARDIOVASCULAR III	GP6	Q9HCN6	OID05026	4.922383907150714	79.98099021724252	16.678680084542403	3.340329698215066
CARDIOMETABOLIC	IL7R	P16871	OID01253	2.375657150919996	79.96454201526669	16.767872276316464	3.26758570841684
CARDIOMETABOLIC	CFHR5	Q9BXR6	OID01302	0.5819218700235733	79.79313539224651	12.649669747249265	7.55719486050423
IMMUNO-ONCOLOGY	IL8	P10145	OID00752	0.9343933875461906	79.79166538935452	14.954266193106713	5.254068417538759
CARDIOMETABOLIC	CCL5	P13501	OID01246	39.723138327192956	79.45932742076668	18.044140369862482	2.4965322093708533
NEURO EXPLORATORY	NAA10	P41227	OID05168	10.508999758905837	79.340268457394	19.8063234845339	0.8534080580720795
NEURO EXPLORATORY	COL4A3BP	Q9Y5P4	OID05185	4.50064422898226	79.32091640612997	19.512090831758893	1.16699276211113
CARDIOMETABOLIC	EFEMP1	Q12805	OID01281	2.420678711162383	79.29738882121377	15.153680096877991	5.54893108190825
CARDIOMETABOLIC	TGFBR3	Q03167	OID01279	1.5207874793195246	79.0109447702702	17.94595940565726	3.043095824072537
NEURO EXPLORATORY	NDRG1	Q92597	OID05163	0.9144568957680936	78.80432546403966	19.414085803755636	1.781588732204684
CARDIOVASCULAR III	PDGF subunit A	P04085	OID00648	15.7866052114163	78.68875666390532	18.89087363613682	2.4203696999578526
INFLAMMATION	CXCL5	P42830	OID00520	7.900636886732366	78.6637352969553	20.527804191832548	0.8084605112121562
NEURO EXPLORATORY	PTPN1	P18031	OID05141	12.044888157926293	78.5639106722815	20.20402625642494	1.2320630712935594
CARDIOVASCULAR III	TR-AP	P13686	OID00606	1.0354316530216665	78.5065784107756	18.378019749295373	3.115401839929018
NEURO EXPLORATORY	RNF31	Q96EP0	OID05208	1.8736317688736894	78.39885765782698	18.55269810593959	3.0484442362334248
INFLAMMATION	IL8	P10145	OID00471	1.1937997869014259	78.3122871378629	17.820539014750665	3.867173847386441
NEURO EXPLORATORY	ECE1	P42892	OID05132	4.01172876668036	78.13749172348005	20.367277580627366	1.4952306958925714
CARDIOMETABOLIC	PLXNB2	O15031	OID01218	2.6708704349620227	78.13704754766403	10.432350371764588	11.430602080571383
CARDIOVASCULAR III	CASP-3	P42574	OID00630	13.557784152234271	77.97826185015693	19.67469736691508	2.3470407829279876
NEURO EXPLORATORY	VSTM1	Q6UX27	OID05199	0.7787368292267844	77.81800574028895	18.936675572096977	3.2453186876140765
NEURO EXPLORATORY	PSME1	Q06323	OID05187	5.241516501239882	77.80118534819968	20.750817861977396	1.44799678982292
CARDIOMETABOLIC	CA4	P22748	OID01261	1.0462024732332134	77.63815030876097	17.24791742081394	5.113932270425093
NEURO EXPLORATORY	LEPR	P48357	OID05160	0.40293639394916775	77.60777126953411	20.248868071487887	2.1433606589779943
NEURO EXPLORATORY	NEFL	P07196	OID05206	1.5083813697463124	77.45238518708317	21.466519223775702	1.0810955891411258
CARDIOMETABOLIC	NID1	P14543	OID01250	18.24236100266879	77.2550006766722	17.984874647216976	4.760124676110819
CARDIOMETABOLIC	CCL18	P55774	OID01276	8.42007002924571	77.13332683272924	18.718082187620873	4.148590979649899
NEURO EXPLORATORY	CRIP2	P52943	OID05154	0.1340315973432142	77.01720424434234	11.444777122340938	11.53801863331673
IMMUNO-ONCOLOGY	ANG-1	Q15389	OID00760	9.237367226926427	76.87968751828792	22.007105348142026	1.1132071335700453
CARDIOVASCULAR III	TNFRSF14	Q92956	OID00563	3.6259547607885754	76.64763951220893	17.48904509627927	5.863315391511794
NEURO EXPLORATORY	FKBP7	Q9Y680	OID05146	3.9995471963147624	76.63979113378474	21.445015021194013	1.9151938450212371
CARDIOVASCULAR III	CCL24	O00175	OID00592	2.098108548044285	76.27183140262181	21.221145559255802	2.5070230381223992
CARDIOMETABOLIC	ITGAM	P11215	OID01242	3.105292177538928	76.19179950654153	15.205059602431733	8.603140891026744
CARDIOMETABOLIC	ST6GAL1	P15907	OID01252	8.540094434745829	76.09207684145288	14.784734787873468	9.123188370673638
CARDIOMETABOLIC	CD59	P13987	OID01248	2.609613513408213	75.94730608639259	17.332359238678073	6.720334674929347
CARDIOVASCULAR III	PRTN3	P24158	OID00618	0.6031036921207149	75.65046378372864	18.172161110593	6.1773751056783555
CARDIOVASCULAR III	PAI	P05121	OID00591	13.753103191699996	75.55972441786255	22.350684671596273	2.0895909105411734
NEURO EXPLORATORY	KIRREL2	Q6UWL6	OID05188	0.5517418033858343	75.4933295161352	21.335872567736516	3.1707979161282784
CARDIOVASCULAR III	KLK6	Q92876	OID00647	3.588856833469524	75.40365940962279	7.560882558880834	17.035458031496372
CARDIOMETABOLIC	CNDP1	Q96KN2	OID01299	1.5457283767871426	75.22318121330763	22.46932921712191	2.3074895695704516
INFLAMMATION	MMP-1	P03956	OID00510	11.588752789196665	75.20851767840342	24.247426761365066	0.5440555602315315
CARDIOMETABOLIC	SPARCL1	Q14515	OID01287	1.6855860851495232	74.99161084058204	21.444420688423996	3.563968470993964
INFLAMMATION	CASP-8	Q14790	OID00550	3.267936980424046	74.8885186026681	24.005763931118953	1.1057174662129574
CARDIOMETABOLIC	CHL1	O00533	OID01216	1.5209236086639288	74.31520098582392	22.1052188908501	3.579580123325991
NEURO EXPLORATORY	HMOX2	P30519	OID05207	10.107801069322488	74.04885210023244	24.771133328156154	1.1800145716114179
CARDIOVASCULAR III	IL-1RT2	P27930	OID00627	1.0414189864263104	73.72930253891921	20.609344528550185	5.661352932530584
CARDIOMETABOLIC	CD46	P15529	OID01251	19.023055754350228	73.31691734604134	20.897620976040663	5.785461677917994
NEURO EXPLORATORY	PFDN2	Q9UHV9	OID05197	5.0296599410204745	72.98863584734275	25.59769926174958	1.4136648909076732
CARDIOMETABOLIC	MEGF9	Q9H1U4	OID01303	1.430692611250952	72.88596094314128	22.790106579056484	4.323932477802235
IMMUNO-ONCOLOGY	KLRD1	Q13241	OID00839	0.3803285440389287	72.53032308768174	25.074390484879565	2.3952864274386942
IMMUNO-ONCOLOGY	CXCL5	P42830	OID00801	8.456483801349377	72.37385855603658	26.466031680377505	1.1601097635859208
CARDIOVASCULAR III	TFPI	P10646	OID00590	0.5286016461626192	72.07493820550687	19.092167204605975	8.832894589887164
CARDIOMETABOLIC	VCAM1	P19320	OID01257	1.5129867354247626	71.89088355627561	25.997629676003047	2.111486767721346
CARDIOVASCULAR III	FAS	P25445	OID00615	0.513089675505594	71.79951111335386	11.411418130774518	16.78907075587163
INFLAMMATION	SLAMF1	Q13291	OID00502	1.1281203577483336	71.73503954264937	14.965984221733386	13.298976235617243
CARDIOMETABOLIC	OSMR	Q99650	OID01300	0.5156766510509525	71.58690897686242	24.30864185285597	4.104449170281614
IMMUNO-ONCOLOGY	VEGFC	P49767	OID00784	9.526705248463808	71.11781821382527	27.63851602001324	1.2436657661614867
IMMUNO-ONCOLOGY	CD40-L	P29965	OID00756	14.829790940559274	71.09979668810273	27.753733186183727	1.1464701257135448
NEURO EXPLORATORY	ADAM15	Q13444	OID05162	0.46174575361439923	69.78551571518442	27.87143421324943	2.3430500715661426
CARDIOMETABOLIC	ANG	P03950	OID01226	1.1453659273333314	69.59575951346815	16.643653766321485	13.760586720210371
CARDIOVASCULAR III	IL-6RA	P08887	OID00602	0.6454753717186902	69.3285826640897	27.518973177918166	3.152444157992135
CARDIOMETABOLIC	SAA4	P35542	OID01269	2.3206106621722613	69.2392200348367	26.238392461248385	4.522387503914907
CARDIOVASCULAR III	CTSD	P07339	OID00622	1.3801289608896423	69.15815337718435	20.554599813421618	10.287246809394034
INFLAMMATION	DNER	Q8NFT8	OID01213	0.07701441401630989	68.39286839713647	20.283896868999935	11.323234733863607
CARDIOMETABOLIC	LILRB1	Q8NHL6	OID01297	0.9310529879998817	68.03140654452115	29.66153516382681	2.3070582916520492
CARDIOVASCULAR III	PECAM-1	P16284	OID00652	12.107024857933691	67.64911731665383	29.611124992961486	2.739757690384682
CARDIOMETABOLIC	SERPINA7	P05543	OID01232	1.231960784245955	67.14213772962087	28.19069080616636	4.667171464212775
INFLAMMATION	LAP TGF-beta-1	P01137	OID00480	2.359210444871663	67.01602887257484	30.194441965184033	2.7895291622411276
NEURO EXPLORATORY	WWP2	O00308	OID05219	4.386353275121063	66.75470253526156	31.37645100841679	1.8688464563216651
INFLAMMATION	Flt3L	P49771	OID00533	0.36600066543011983	66.41408033762468	28.22023699472948	5.365682667645828
INFLAMMATION	MCP-4	Q99616	OID00504	1.8918061798329777	66.28437673894388	30.625568448415912	3.090054812640207
CARDIOMETABOLIC	ICAM1	P05362	OID01230	1.0364929346596428	65.94017995720984	30.259270682791072	3.800549359999092
CARDIOVASCULAR III	PCSK9	Q8NBP7	OID00619	0.27789384196392836	65.83628944472704	22.992840910476776	11.170869644796177
IMMUNO-ONCOLOGY	EGF	P01133	OID00759	11.635109152752134	65.64218187904522	33.36062271428601	0.9971954066687777
CARDIOMETABOLIC	CA1	P00915	OID01223	1.344757508774761	65.53230749242701	30.53327655619856	3.9344159513744383
CARDIOMETABOLIC	FETUB	Q9UGM5	OID01305	1.7076473861154762	65.42467228617271	31.447462907298164	3.1278648065291357
CARDIOMETABOLIC	CR2	P20023	OID01258	1.3474085507201163	65.28209733165207	32.578987222287104	2.1389154460608197
CARDIOVASCULAR III	IL-17RA	Q96F46	OID00566	1.764712295904166	65.13818043275108	21.717467964769348	13.144351602479572
CARDIOVASCULAR III	Ep-CAM	P16422	OID00610	1.6074765474473798	65.11959303014608	32.942100411791245	1.9383065580626784
IMMUNO-ONCOLOGY	NOS3	P29474	OID00777	0.7701139154748807	64.15729669079707	26.90161205985342	8.941091249349528
CARDIOVASCULAR III	JAM-A	Q9Y624	OID00625	15.352373221684758	63.68506413198156	33.028315775932754	3.2866200920856867
CARDIOVASCULAR III	EGFR	P00533	OID00637	0.2919730698141661	63.543880635131934	25.360455407150816	11.095663957717258
CARDIOMETABOLIC	MFAP5	Q13361	OID01285	0.501773529705357	63.50070600539874	20.242153991081725	16.25714000351954
CARDIOMETABOLIC	TGFBI	Q15582	OID01291	0.9000041199984479	63.14477042287546	31.874095079135696	4.981134497988845
CARDIOVASCULAR III	SELP	P16109	OID00574	10.175252328346884	62.356477376803596	34.77269144138436	2.8708311818120493
INFLAMMATION	CD8A	P01732	OID05124	0.679974289867142	61.6432350946692	35.278650394705664	3.078114510625139
CARDIOVASCULAR III	IL-1RT1	P14778	OID00613	0.5071612777641663	61.606148307205544	33.41869062867548	4.975161064118975
IMMUNO-ONCOLOGY	LAP TGF-beta-1	P01137	OID00785	1.4768876591645228	59.79492710532713	36.97662368898558	3.228449205687281
CARDIOVASCULAR III	AZU1	P20160	OID00597	0.2483688786810708	58.794214530333555	11.339355742243065	29.866429727423377
NEURO EXPLORATORY	PPP3R1	P63098	OID05214	1.5554105908021414	58.545476549474486	38.386614219648735	3.067909230876778
NEURO EXPLORATORY	FKBP5	Q13451	OID05220	2.5705343320317895	57.92433474168834	38.793433960333175	3.2822312979784947
NEURO EXPLORATORY	ATP6V1F	Q16864	OID05143	1.5982186116863093	57.19993812391394	40.097043146991616	2.703018729094433
CARDIOMETABOLIC	SERPINA5	P05154	OID01229	0.7215944209833335	56.96094713401709	38.290222238943166	4.748830627039742
IMMUNO-ONCOLOGY	TRAIL	P50591	OID00769	0.19088192608047577	56.20674211931955	39.3449075352034	4.448350345477054
IMMUNO-ONCOLOGY	MCP-4	Q99616	OID00768	1.1810656641810693	56.11491980385795	39.452533440709786	4.432546755432268
IMMUNO-ONCOLOGY	IL12RB1	P42701	OID00835	0.05122358860321429	55.10567541078758	20.102466666691733	24.791857922520688
NEURO EXPLORATORY	SMOC1	Q9H4F8	OID05135	0.22613362402666698	54.72180395643065	41.13964586051145	4.138550183057902
CARDIOMETABOLIC	CRTAC1	Q9NQ79	OID01304	1.0427614267472602	54.550348319625996	38.75551166089339	6.6941400194806056
CARDIOMETABOLIC	GNLY	P22749	OID01262	1.455819109846903	54.391989398283236	20.360497554806063	25.2475130469107
INFLAMMATION	FGF-23	Q9GZV9	OID00507	0.255207057087381	54.09339259026281	33.54292309232265	12.363684317414531
CARDIOMETABOLIC	PROC	P04070	OID01228	0.9921039200804742	51.72431634144795	43.1364823418519	5.139201316700151
CARDIOVASCULAR III	PON3	Q15166	OID00642	0.5182686394821426	49.35237265015437	43.36305880427871	7.284568545566919
CARDIOVASCULAR III	SELE	P16581	OID00596	0.5461961203296423	49.211200374124054	44.39935025226547	6.389449373610483
NEURO EXPLORATORY	CD63	P08962	OID05222	4.226736880338213	48.79388523125704	49.090880902395185	2.1152338663477805
NEURO EXPLORATORY	PSG1	P11464	OID05186	0.7014384000925017	47.861467121252474	49.42879888603039	2.709733992717135
NEURO EXPLORATORY	SFRP1	Q8N474	OID05171	0.36667040102464227	47.392046287183376	42.00110861134111	10.606845101475502
CARDIOMETABOLIC	C2	P06681	OID01233	0.4203901113520242	47.33680320074776	46.42889321620356	6.234303583048682
CARDIOMETABOLIC	PLA2G7	Q13093	OID01283	0.41250797880249873	46.43019277076264	36.41471031756623	17.155096911671123
CARDIOMETABOLIC	F11	P03951	OID01227	0.4152629019677365	46.129624757141336	48.770370896443396	5.100004346415269
CARDIOVASCULAR III	IGFBP-7	Q16270	OID00638	0.6050764996161901	42.51264223740491	51.28794011687664	6.199417645718448
CARDIOMETABOLIC	NRP1	O14786	OID01217	0.2661999336772616	41.807985987094455	52.083110949432665	6.108903063472884
CARDIOMETABOLIC	IGFBP3	P17936	OID01255	0.6737264587057108	39.1263593302417	56.591050115783645	4.282590553974661
NEURO EXPLORATORY	KIF1BP	Q96EK5	OID05213	1.3483032770108323	38.65415505465603	56.91781635007823	4.428028595265723
NEURO EXPLORATORY	FUT8	Q9BYC5	OID05195	1.3250379293197614	38.44104239888449	56.989048459825796	4.569909141289714
CARDIOMETABOLIC	MET	P08581	OID01238	0.3655224737015479	37.99685150734011	52.60332854672275	9.399819945937148
CARDIOMETABOLIC	APOM	O95445	OID01221	1.5508707606682135	37.241588234959735	50.724793630374954	12.033618134665316
IMMUNO-ONCOLOGY	CD8A	P01732	OID00772	0.44862174717047554	34.18634887186991	63.08089820307067	2.7327529250594416
CARDIOMETABOLIC	CST3	P01034	OID01225	0.8530641802460721	24.88922599878303	66.32787536117519	8.782898640041777
INFLAMMATION	TRAIL	P50591	OID00488	0.05712831081250025	18.779236978764537	66.44705973488229	14.773703286353179
CARDIOMETABOLIC	CCL14	Q16627	OID01292	0.2989443588215475	16.55947252679058	55.84447159639059	27.596055876818827
INFLAMMATION	LIF-R	P42702	OID00511	0.06961924628476183	15.967248779610696	62.91168321993781	21.121068000451498
IMMUNO-ONCOLOGY	MIC-A/B	Q29983,Q29980	OID00820	0.0995517852226191	2.0555747676464278	85.9846585570444	11.959766675309174
CARDIOVASCULAR III	ICAM-2	P13598	OID00646	0.08755425380940449	0.9016298486531602	61.63728018887057	37.461089962476265
