# Supplementary material for: Technical Performance Evaluation of Olink Proximity Extension Assay for Blood-Based Biomarker Discovery in Longitudinal Studies of Alzheimer's Disease
Source: Front Neurol. 2022 Jun 6;13:889647. doi: 10.3389/fneur.2022.889647 (PMC9207419; doi:10.3389/fneur.2022.889647)
Supplement: Supplementary Table S4 — VCA outcome results. This table shows the proportion of variance arising from diagnostic group, inter-subject, and intra-subject (biotemporal) sources for each protein on each panel. [file Data_Sheet_4.CSV]

Panel	Protein	Uniprot	OlinkRef	Diagnosis	Inter subject	Biotemporal
CARDIOMETABOLIC	ANG	P03950	OID01226	0	54.326304232657506	45.673695767342494
CARDIOMETABOLIC	ANGPTL3	Q9Y5C1	OID01306	0	65.32950077081928	34.67049922918071
CARDIOMETABOLIC	AOC3	Q16853	OID01294	0	49.358364177747845	50.64163582225216
CARDIOMETABOLIC	APOM	O95445	OID01221	4.761880267453652	48.482006043857965	46.75611368868837
CARDIOMETABOLIC	C1QTNF1	Q9BXJ1	OID01301	0	75.31320219144678	24.68679780855322
CARDIOMETABOLIC	C2	P06681	OID01233	0	58.76508062634095	41.23491937365904
CARDIOMETABOLIC	CA1	P00915	OID01223	0	28.09089218140023	71.90910781859978
CARDIOMETABOLIC	CA3	P07451	OID01235	0	45.103428143250596	54.896571856749404
CARDIOMETABOLIC	CA4	P22748	OID01261	0	53.61417029054443	46.38582970945557
CARDIOMETABOLIC	CCL14	Q16627	OID01292	0	44.42639525011411	55.57360474988588
CARDIOMETABOLIC	CCL18	P55774	OID01276	0	56.57059967746731	43.4294003225327
CARDIOMETABOLIC	CCL5	P13501	OID01246	0.8866885284671814	41.77866794723781	57.33464352429501
CARDIOMETABOLIC	CD46	P15529	OID01251	2.4586240439291283	31.742864920827362	65.79851103524352
CARDIOMETABOLIC	CD59	P13987	OID01248	0	66.78253168683977	33.21746831316023
CARDIOMETABOLIC	CDH1	P12830	OID01245	0.5800792675301063	62.268879173579194	37.1510415588907
CARDIOMETABOLIC	CES1	P23141	OID01263	0	81.74375424752061	18.25624575247939
CARDIOMETABOLIC	CFHR5	Q9BXR6	OID01302	4.648233331670166	56.341137738788035	39.0106289295418
CARDIOMETABOLIC	CHL1	O00533	OID01216	0	55.81795911697382	44.18204088302619
CARDIOMETABOLIC	CNDP1	Q96KN2	OID01299	5.900229138557693	60.864736864752246	33.23503399669007
CARDIOMETABOLIC	COL18A1	P39060	OID01271	1.1837857985018294	59.20992139968286	39.6062928018153
CARDIOMETABOLIC	COMP	P49747	OID01274	0	59.084148137683776	40.915851862316224
CARDIOMETABOLIC	CR2	P20023	OID01258	0	69.74609532881733	30.253904671182678
CARDIOMETABOLIC	CRTAC1	Q9NQ79	OID01304	0	82.95172019591101	17.048279804089
CARDIOMETABOLIC	CST3	P01034	OID01225	0	71.95829238265377	28.041707617346233
CARDIOMETABOLIC	DPP4	P27487	OID01266	4.386594516594672	23.79360718149878	71.81979830190656
CARDIOMETABOLIC	EFEMP1	Q12805	OID01281	0	55.40462794981737	44.595372050182625
CARDIOMETABOLIC	ENG	P17813	OID01254	0.6508440069295498	48.69570754102506	50.65344845204538
CARDIOMETABOLIC	F11	P03951	OID01227	0	58.06893362318888	41.931066376811124
CARDIOMETABOLIC	F7	P08709	OID01239	0	55.20597770110953	44.79402229889047
CARDIOMETABOLIC	FAP	Q12884	OID01282	0	26.496312310635275	73.50368768936472
CARDIOMETABOLIC	FCGR2A	P12318	OID01244	0	73.18284401342393	26.817155986576054
CARDIOMETABOLIC	FCGR3B	O75015	OID01219	14.606607357794218	70.70396140942651	14.689431232779281
CARDIOMETABOLIC	FCN2	Q15485	OID01290	0	78.08085058141859	21.91914941858141
CARDIOMETABOLIC	FETUB	Q9UGM5	OID01305	0	53.643526974859526	46.35647302514047
CARDIOMETABOLIC	GAS6	Q14393	OID01286	0	57.77065142135618	42.22934857864382
CARDIOMETABOLIC	GNLY	P22749	OID01262	0	33.29721146958098	66.70278853041903
CARDIOMETABOLIC	GP1BA	P07359	OID01234	8.908131587004931	41.19566721119421	49.896201201800864
CARDIOMETABOLIC	ICAM1	P05362	OID01230	0	59.56810706173803	40.43189293826197
CARDIOMETABOLIC	ICAM3	P32942	OID01267	0	55.37986954997131	44.6201304500287
CARDIOMETABOLIC	IGFBP3	P17936	OID01255	0	69.3268283900568	30.67317160994319
CARDIOMETABOLIC	IGFBP6	P24592	OID01264	2.8772787693950845	77.37676622922984	19.745955001375073
CARDIOMETABOLIC	IGLC2	P0DOY2	OID01240	3.6171734853581445	73.55213454862421	22.830691966017653
CARDIOMETABOLIC	IL7R	P16871	OID01253	0	70.22437861832279	29.77562138167721
CARDIOMETABOLIC	ITGAM	P11215	OID01242	3.042745133081026	30.52325156055092	66.43400330636806
CARDIOMETABOLIC	KIT	P10721	OID01241	0	60.464155262597544	39.535844737402456
CARDIOMETABOLIC	LILRB1	Q8NHL6	OID01297	0	75.86208095634142	24.13791904365859
CARDIOMETABOLIC	LILRB2	Q8N423	OID01296	1.7308376562575323	65.4328855743217	32.83627676942077
CARDIOMETABOLIC	LILRB5	O75023	OID01220	0	84.31449813434128	15.685501865658727
CARDIOMETABOLIC	LYVE1	Q9Y5Y7	OID01307	0	66.52372307168744	33.47627692831256
CARDIOMETABOLIC	MBL2	P11226	OID01243	0	93.48824494424727	6.511755055752727
CARDIOMETABOLIC	MEGF9	Q9H1U4	OID01303	0	48.957835570010026	51.042164429989974
CARDIOMETABOLIC	MET	P08581	OID01238	0	56.85093483464369	43.14906516535631
CARDIOMETABOLIC	MFAP5	Q13361	OID01285	0	55.53950956749071	44.46049043250928
CARDIOMETABOLIC	NCAM1	P13591	OID01247	0	69.56989553547027	30.43010446452974
CARDIOMETABOLIC	NID1	P14543	OID01250	0	53.452025364152185	46.54797463584781
CARDIOMETABOLIC	NOTCH1	P46531	OID01273	0	30.982735655462577	69.01726434453742
CARDIOMETABOLIC	NRP1	O14786	OID01217	0	50.797400333247104	49.2025996667529
CARDIOMETABOLIC	OSMR	Q99650	OID01300	0	54.40599701878485	45.594002981215155
CARDIOMETABOLIC	PAM	P19021	OID01256	0	42.83240016974013	57.16759983025988
CARDIOMETABOLIC	PCOLCE	Q15113	OID01289	0	66.65798533952392	33.34201466047607
CARDIOMETABOLIC	PLA2G7	Q13093	OID01283	0	57.400923100069654	42.59907689993035
CARDIOMETABOLIC	PLTP	P55058	OID01275	1.65883790569028	48.759432600215185	49.58172949409453
CARDIOMETABOLIC	PLXNB2	O15031	OID01218	0	60.14228936142918	39.85771063857082
CARDIOMETABOLIC	PROC	P04070	OID01228	0	45.735355368026944	54.26464463197307
CARDIOMETABOLIC	PRSS2	P07478	OID01236	3.9733153230638165	68.53911443614156	27.487570240794632
CARDIOMETABOLIC	PTPRS	Q13332	OID01284	0	55.86715259948456	44.13284740051544
CARDIOMETABOLIC	QPCT	Q16769	OID01293	0	47.43291066483684	52.56708933516316
CARDIOMETABOLIC	REG1A	P05451	OID01231	4.3579303126952675	67.98332478167045	27.65874490563428
CARDIOMETABOLIC	SAA4	P35542	OID01269	0	76.182176514562	23.817823485437987
CARDIOMETABOLIC	SELL	P14151	OID01249	0	50.03641845517486	49.96358154482513
CARDIOMETABOLIC	SERPINA5	P05154	OID01229	0	40.49303689506669	59.50696310493333
CARDIOMETABOLIC	SERPINA7	P05543	OID01232	0	56.12926408930836	43.87073591069164
CARDIOMETABOLIC	SOD1	P00441	OID01222	2.1122832038464168	13.70804258421455	84.17967421193904
CARDIOMETABOLIC	SPARCL1	Q14515	OID01287	0	64.85434177914897	35.14565822085103
CARDIOMETABOLIC	ST6GAL1	P15907	OID01252	0	8.99499768325548	91.00500231674451
CARDIOMETABOLIC	TCN2	P20062	OID01259	0	56.514480447835254	43.485519552164746
CARDIOMETABOLIC	TGFBI	Q15582	OID01291	6.642053086467428	45.630094229114974	47.72785268441759
CARDIOMETABOLIC	TGFBR3	Q03167	OID01279	0	66.91153154990491	33.088468450095085
CARDIOMETABOLIC	THBS4	P35443	OID01268	2.2100921486249807	52.67835259269649	45.111555258678514
CARDIOMETABOLIC	TIE1	P35590	OID01270	0	58.56622484663582	41.433775153364195
CARDIOMETABOLIC	TIMD4	Q96H15	OID01298	0	79.12163821861999	20.87836178138
CARDIOMETABOLIC	TIMP1	P01033	OID01224	0	61.03347340191063	38.96652659808936
CARDIOMETABOLIC	TNC	P24821	OID01265	0	77.5901418319003	22.409858168099703
CARDIOMETABOLIC	TNXB	P22105	OID01260	4.267971857632488	21.196740544006488	74.53528759836104
CARDIOMETABOLIC	UMOD	P07911	OID01237	0	81.4200584266964	18.57994157330361
CARDIOMETABOLIC	VASN	Q6EMK4	OID01295	0	52.37278289057147	47.62721710942852
CARDIOMETABOLIC	VCAM1	P19320	OID01257	0	74.89163664305879	25.1083633569412
CARDIOVASCULAR III	ALCAM	Q13740	OID00572	0	56.88448440469657	43.11551559530344
CARDIOVASCULAR III	AP.N	P15144	OID00611	0	50.10108864020393	49.898911359796074
CARDIOVASCULAR III	AXL	P30530	OID00612	0	75.32250834311593	24.677491656884076
CARDIOVASCULAR III	AZU1	P20160	OID00597	0	55.31242237008803	44.687577629911985
CARDIOVASCULAR III	BLM.hydrolase	Q13867	OID00581	4.98330655680053	45.97209086192101	49.044602581278454
CARDIOVASCULAR III	CASP.3	P42574	OID00630	0	35.48435900496555	64.51564099503445
CARDIOVASCULAR III	CCL15	Q16663	OID00629	11.731462093841076	73.69183896422906	14.576698941929864
CARDIOVASCULAR III	CCL16	O15467	OID00654	6.559228378283333	76.66352417817112	16.77724744354555
CARDIOVASCULAR III	CCL24	O00175	OID00592	8.224007889085254	83.59912196766132	8.176870143253428
CARDIOVASCULAR III	CD163	Q86VB7	OID00577	0	74.36989020416232	25.630109795837694
CARDIOVASCULAR III	CD93	Q9NPY3	OID00639	0	71.3836206487688	28.6163793512312
CARDIOVASCULAR III	CDH5	P33151	OID00587	0	62.91869856349962	37.08130143650038
CARDIOVASCULAR III	CHI3L1	P36222	OID00633	5.631435044999389	73.14298367545254	21.22558127954808
CARDIOVASCULAR III	CHIT1	Q13231	OID00605	0	94.93140124312416	5.068598756875859
CARDIOVASCULAR III	CNTN1	Q12860	OID00586	0	62.61814484542787	37.38185515457213
CARDIOVASCULAR III	COL1A1	P02452	OID00641	0	56.756587972798705	43.2434120272013
CARDIOVASCULAR III	CPA1	P15085	OID00624	0	71.73510740902563	28.264892590974362
CARDIOVASCULAR III	CPB1	P15086	OID00632	1.5909182518436125	73.63317211450608	24.77590963365031
CARDIOVASCULAR III	CSTB	P04080	OID00575	0	71.76583617525486	28.234163824745135
CARDIOVASCULAR III	CTSD	P07339	OID00622	0	77.32813109919098	22.671868900809013
CARDIOVASCULAR III	CTSZ	Q9UBR2	OID00643	0	70.47609257512534	29.52390742487467
CARDIOVASCULAR III	CXCL16	Q9H2A7	OID00601	2.534127292247969	63.89429766276608	33.571575044985956
CARDIOVASCULAR III	DLK.1	P80370	OID00598	0	79.481991197905	20.518008802095007
CARDIOVASCULAR III	EGFR	P00533	OID00637	3.717552988508145	37.30109383285846	58.98135317863339
CARDIOVASCULAR III	Ep.CAM	P16422	OID00610	0	81.71075451411643	18.289245485883583
CARDIOVASCULAR III	EPHB4	P54760	OID00569	0	80.29061543074295	19.709384569257058
CARDIOVASCULAR III	FABP4	P15090	OID00589	0	72.59015310858408	27.40984689141592
CARDIOVASCULAR III	FAS	P25445	OID00615	1.0900551881590568	69.32508666970912	29.58485814213183
CARDIOVASCULAR III	Gal.3	P17931	OID00578	0	70.41459303074167	29.585406969258326
CARDIOVASCULAR III	Gal.4	P56470	OID00626	0	68.71105759204556	31.28894240795444
CARDIOVASCULAR III	GDF.15	Q99988	OID00595	3.2132272632314667	74.98704011850732	21.799732618261206
CARDIOVASCULAR III	GP6	Q9HCN6	OID05026	0	29.5607112811334	70.43928871886659
CARDIOVASCULAR III	GRN	P28799	OID00579	0	71.0230740268888	28.976925973111193
CARDIOVASCULAR III	ICAM.2	P13598	OID00646	0	74.08806658530433	25.911933414695667
CARDIOVASCULAR III	IGFBP.1	P08833	OID00604	13.841648635646424	57.39750414931569	28.76084721503789
CARDIOVASCULAR III	IGFBP.2	P18065	OID00650	0	83.42316366027464	16.57683633972536
CARDIOVASCULAR III	IGFBP.7	Q16270	OID00638	0	68.31324866231402	31.68675133768596
CARDIOVASCULAR III	IL.17RA	Q96F46	OID00566	0	85.24733454755537	14.752665452444646
CARDIOVASCULAR III	IL.18BP	O95998	OID00640	0	80.26954140315883	19.73045859684117
CARDIOVASCULAR III	IL.1RT1	P14778	OID00613	3.559151011627132	62.459632665319774	33.98121632305308
CARDIOVASCULAR III	IL.1RT2	P27930	OID00627	0	66.37342341954563	33.62657658045439
CARDIOVASCULAR III	IL.6RA	P08887	OID00602	0	81.9715914251746	18.02840857482539
CARDIOVASCULAR III	IL2.RA	P01589	OID00570	0	73.62513783183955	26.374862168160448
CARDIOVASCULAR III	ITGB2	P05107	OID00565	13.263324054715895	58.38180186954243	28.35487407574168
CARDIOVASCULAR III	JAM.A	Q9Y624	OID00625	3.130456233400817	43.08613082760751	53.78341293899167
CARDIOVASCULAR III	KLK6	Q92876	OID00647	0	60.76626872982997	39.23373127017004
CARDIOVASCULAR III	LDL.receptor	P01130	OID00564	0.912704795094432	66.26190894666371	32.825386258241856
CARDIOVASCULAR III	LTBR	P36941	OID00583	0	75.85223022567877	24.147769774321244
CARDIOVASCULAR III	MB	P02144	OID00616	0	61.79493612764884	38.20506387235117
CARDIOVASCULAR III	MCP.1	P13500	OID00576	0	61.83492397776491	38.16507602223509
CARDIOVASCULAR III	MEPE	Q9NQ76	OID00132	0	74.57710687945158	25.422893120548423
CARDIOVASCULAR III	MMP.2	P08253	OID00614	0	68.23451349708262	31.765486502917383
CARDIOVASCULAR III	MMP.3	P08254	OID00644	0	81.06173150274452	18.938268497255475
CARDIOVASCULAR III	MMP.9	P14780	OID00568	3.207246723834801	27.49411616767719	69.298637108488
CARDIOVASCULAR III	MPO	P05164	OID00600	0	60.4838429159603	39.51615708403969
CARDIOVASCULAR III	Notch.3	Q9UM47	OID00584	1.8798298994879419	68.00422987910292	30.11594022140914
CARDIOVASCULAR III	NT.proBNP	NA	OID00131	0	81.61527828119544	18.384721718804553
CARDIOVASCULAR III	OPG	O00300	OID00571	4.901954024064276	77.61526687886769	17.482779097068047
CARDIOVASCULAR III	OPN	P10451	OID00621	0	69.45533348926108	30.54466651073893
CARDIOVASCULAR III	PAI	P05121	OID00591	0	58.36899611339913	41.631003886600865
CARDIOVASCULAR III	PCSK9	Q8NBP7	OID00619	0	60.1134854539747	39.88651454602531
CARDIOVASCULAR III	PDGF.subunit.A	P04085	OID00648	0	56.39315384722266	43.60684615277734
CARDIOVASCULAR III	PECAM.1	P16284	OID00652	9.089558158875656	41.06466281283611	49.845779028288234
CARDIOVASCULAR III	PGLYRP1	O75594	OID00623	1.326788107350911	79.05749442606651	19.615717466582588
CARDIOVASCULAR III	PI3	P19957	OID00609	0	81.39641380291069	18.603586197089324
CARDIOVASCULAR III	PLC	P98160	OID00582	0	78.89315116648189	21.106848833518104
CARDIOVASCULAR III	PON3	Q15166	OID00642	0	92.53457352163937	7.465426478360619
CARDIOVASCULAR III	PRTN3	P24158	OID00618	0	64.74163953485963	35.25836046514038
CARDIOVASCULAR III	PSP.D	P35247	OID00608	0	89.7286155934809	10.271384406519111
CARDIOVASCULAR III	RARRES2	Q99969	OID00645	5.701518674868015	49.48234293472783	44.816138390404156
CARDIOVASCULAR III	RETN	Q9HD89	OID00603	1.0671425998545967	86.01008045246864	12.922776947676764
CARDIOVASCULAR III	SCGB3A2	Q96PL1	OID00636	3.889837418977152	82.38690746987118	13.723255111151666
CARDIOVASCULAR III	SELE	P16581	OID00596	0	82.69544917351126	17.304550826488736
CARDIOVASCULAR III	SELP	P16109	OID00574	0	47.28047581240378	52.719524187596214
CARDIOVASCULAR III	SHPS.1	P78324	OID00628	2.6933636109171997	76.08350485523381	21.22313153384898
CARDIOVASCULAR III	SPON1	Q9HCB6	OID00599	0.45775691696469356	65.21368949178773	34.32855359124758
CARDIOVASCULAR III	ST2	Q01638	OID00634	8.761582172984994	69.5570473426413	21.68137048437371
CARDIOVASCULAR III	t.PA	P00750	OID00635	8.710364657363842	31.810510982701008	59.47912435993515
CARDIOVASCULAR III	TFF3	Q07654	OID00573	7.3550799476934134	67.98613008998754	24.65878996231905
CARDIOVASCULAR III	TFPI	P10646	OID00590	0	55.14450710682128	44.85549289317871
CARDIOVASCULAR III	TIMP4	Q99727	OID00585	0	77.5954521630013	22.404547836998713
CARDIOVASCULAR III	TLT.2	Q5T2D2	OID00588	0	57.656890178117976	42.34310982188201
CARDIOVASCULAR III	TNF.R1	P19438	OID00649	1.459985105155097	81.75823821472956	16.781776680115346
CARDIOVASCULAR III	TNF.R2	P20333	OID00567	0	83.34972630075256	16.65027369924744
CARDIOVASCULAR III	TNFRSF10C	O14798	OID00594	0	88.63053356893471	11.369466431065293
CARDIOVASCULAR III	TNFRSF14	Q92956	OID00563	0	73.26771435269073	26.732285647309265
CARDIOVASCULAR III	TNFSF13B	Q9Y275	OID00617	0	71.27648155902064	28.723518440979365
CARDIOVASCULAR III	TR	P02786	OID00593	0	61.86138448713008	38.13861551286991
CARDIOVASCULAR III	TR.AP	P13686	OID00606	0	66.2569575689019	33.743042431098104
CARDIOVASCULAR III	U.PAR	Q03405	OID00620	0	74.72737747909217	25.272622520907827
CARDIOVASCULAR III	uPA	P00749	OID00631	0	61.2137317850613	38.78626821493869
CARDIOVASCULAR III	vWF	P04275	OID00651	0	72.07173345154607	27.928266548453927
IMMUNO-ONCOLOGY	ADA	P00813	OID00775	1.7268249106199156	57.90964801826042	40.363527071119655
IMMUNO-ONCOLOGY	ADGRG1	Q9Y653	OID00764	0	95.83470659453637	4.165293405463633
IMMUNO-ONCOLOGY	ANG.1	Q15389	OID00760	0	61.81109651227325	38.188903487726755
IMMUNO-ONCOLOGY	ANGPT2	O15123	OID00822	0	68.99214144886705	31.007858551132962
IMMUNO-ONCOLOGY	CAIX	Q16790	OID00773	0	79.27293301984602	20.727066980153968
IMMUNO-ONCOLOGY	CASP.8	Q14790	OID00827	1.3673135546401145	29.304506343305704	69.32818010205419
IMMUNO-ONCOLOGY	CCL17	Q92583	OID00821	0	65.46852853797441	34.53147146202559
IMMUNO-ONCOLOGY	CCL19	Q99731	OID00794	0	78.47054650303436	21.529453496965644
IMMUNO-ONCOLOGY	CCL20	P78556	OID00837	0	63.31365973206309	36.68634026793692
IMMUNO-ONCOLOGY	CCL23	P55773	OID00811	2.788745063216693	74.75569144092213	22.45556349586117
IMMUNO-ONCOLOGY	CCL3	P10147	OID00813	0	75.30843493202362	24.69156506797637
IMMUNO-ONCOLOGY	CCL4	P13236	OID00796	0.9156892516927227	73.58015213547259	25.504158612834697
IMMUNO-ONCOLOGY	CD244	Q9BZW8	OID00758	0	55.66672317764991	44.3332768223501
IMMUNO-ONCOLOGY	CD27	P26842	OID00800	0	81.8951938933682	18.10480610663179
IMMUNO-ONCOLOGY	CD28	P10747	OID00793	0	79.54826341853757	20.451736581462445
IMMUNO-ONCOLOGY	CD4	P01730	OID00776	0	77.01003899108994	22.98996100891006
IMMUNO-ONCOLOGY	CD40	P25942	OID00781	0	51.1862732746781	48.81372672532191
IMMUNO-ONCOLOGY	CD40.L	P29965	OID00756	0	44.18786447521455	55.812135524785454
IMMUNO-ONCOLOGY	CD5	P06127	OID00812	0.003649153452710492	73.35645504525381	26.639895801293477
IMMUNO-ONCOLOGY	CD70	P32970	OID00808	4.579078746619495	75.07648495807248	20.34443629530802
IMMUNO-ONCOLOGY	CD83	Q01151	OID00841	0	75.58061119089945	24.41938880910056
IMMUNO-ONCOLOGY	CD8A	P01732	OID00772	0	87.97033765487278	12.029662345127221
IMMUNO-ONCOLOGY	CRTAM	O95727	OID00766	0	79.8553513805864	20.14464861941361
IMMUNO-ONCOLOGY	CSF.1	P09603	OID00843	0.9702974454867642	60.12796571931337	38.90173683519987
IMMUNO-ONCOLOGY	CX3CL1	P78423	OID00806	0	74.8296440118401	25.1703559881599
IMMUNO-ONCOLOGY	CXCL1	P09341	OID00786	0.756144752624301	34.88127971647384	64.36257553090186
IMMUNO-ONCOLOGY	CXCL10	P02778	OID00807	0	59.27459188358729	40.725408116412716
IMMUNO-ONCOLOGY	CXCL11	O14625	OID00767	0	41.059535723723954	58.94046427627605
IMMUNO-ONCOLOGY	CXCL12	P48061	OID00824	2.7950742521915046	47.52724867104938	49.67767707675912
IMMUNO-ONCOLOGY	CXCL13	O43927	OID00830	0	77.02395568291621	22.976044317083797
IMMUNO-ONCOLOGY	CXCL5	P42830	OID00801	1.3072825763504725	47.716578560430264	50.97613886321926
IMMUNO-ONCOLOGY	CXCL9	Q07325	OID00771	0	77.13483781148696	22.86516218851304
IMMUNO-ONCOLOGY	DCN	P07585	OID00817	9.60487135873462	75.41676213257288	14.978366508692492
IMMUNO-ONCOLOGY	EGF	P01133	OID00759	0	53.60108566958937	46.39891433041063
IMMUNO-ONCOLOGY	FASLG	P48023	OID00792	1.9201648132664324	81.87944290418726	16.200392282546307
IMMUNO-ONCOLOGY	FGF2	P09038	OID00770	0	46.75647545769711	53.243524542302886
IMMUNO-ONCOLOGY	Gal.1	P09382	OID00798	0	56.314550076487	43.685449923513
IMMUNO-ONCOLOGY	Gal.9	O00182	OID00779	0	80.34828570792752	19.65171429207249
IMMUNO-ONCOLOGY	GZMA	P12544	OID00804	0	52.21149500882043	47.78850499117957
IMMUNO-ONCOLOGY	GZMB	P10144	OID00840	0	54.80512008170108	45.19487991829892
IMMUNO-ONCOLOGY	GZMH	P20718	OID00783	0	57.622697874266194	42.377302125733806
IMMUNO-ONCOLOGY	HGF	P14210	OID00803	0.5472153523247673	53.31602088739226	46.13676376028297
IMMUNO-ONCOLOGY	HO.1	P09601	OID00805	0	68.98264675385549	31.0173532461445
IMMUNO-ONCOLOGY	ICOSLG	O75144	OID00828	0	72.10378715710964	27.89621284289036
IMMUNO-ONCOLOGY	IL10	P22301	OID00809	0	45.05181973595809	54.948180264041916
IMMUNO-ONCOLOGY	IL12	P29459.P29460	OID00842	0.28680977586397594	74.0447475214917	25.668442702644313
IMMUNO-ONCOLOGY	IL12RB1	P42701	OID00835	0	75.77474334559983	24.225256654400177
IMMUNO-ONCOLOGY	IL18	Q14116	OID00782	0	67.97829163571605	32.02170836428395
IMMUNO-ONCOLOGY	IL6	P05231	OID00763	5.675486476484708	31.588320817380357	62.736192706134936
IMMUNO-ONCOLOGY	IL7	P13232	OID00761	0.016563077716529602	34.521900924420116	65.46153599786335
IMMUNO-ONCOLOGY	IL8	P10145	OID00752	2.91881567773872	30.895398134992796	66.18578618726848
IMMUNO-ONCOLOGY	KLRD1	Q13241	OID00839	0	83.99923831350411	16.0007616864959
IMMUNO-ONCOLOGY	LAMP3	Q9UQV4	OID00826	0	51.14406867311478	48.85593132688522
IMMUNO-ONCOLOGY	LAP.TGF.beta.1	P01137	OID00785	1.3107078825904883	44.441756695740686	54.247535421668815
IMMUNO-ONCOLOGY	MCP.1	P13500	OID00765	0	56.586116060226885	43.41388393977312
IMMUNO-ONCOLOGY	MCP.2	P80075	OID00795	0	75.26420224658784	24.735797753412157
IMMUNO-ONCOLOGY	MCP.3	P80098	OID00755	0	54.42080573816622	45.579194261833784
IMMUNO-ONCOLOGY	MCP.4	Q99616	OID00768	0	51.00199540199875	48.998004598001266
IMMUNO-ONCOLOGY	MIC.A.B	Q29983.Q29980	OID00820	0	98.83187763240541	1.1681223675945835
IMMUNO-ONCOLOGY	MMP12	P39900	OID00829	0	77.34516234000907	22.65483765999093
IMMUNO-ONCOLOGY	MMP7	P09237	OID00814	0	75.00985130391483	24.990148696085182
IMMUNO-ONCOLOGY	NCR1	O76036	OID00816	0	85.3890015493694	14.610998450630598
IMMUNO-ONCOLOGY	NOS3	P29474	OID00777	0	57.68718969073008	42.312810309269935
IMMUNO-ONCOLOGY	PD.L1	Q9NZQ7	OID00799	0	75.31690658618386	24.683093413816117
IMMUNO-ONCOLOGY	PD.L2	Q9BQ51	OID00831	1.481417687903134	83.47811438496359	15.040467927133271
IMMUNO-ONCOLOGY	PDCD1	Q15116	OID00791	0	64.48000157551094	35.51999842448907
IMMUNO-ONCOLOGY	PDGF.subunit.B	P01127	OID00790	0	52.02203633636814	47.97796366363185
IMMUNO-ONCOLOGY	PGF	P49763	OID00762	5.45622149314522	80.34318110539913	14.200597401455642
IMMUNO-ONCOLOGY	PTN	P21246	OID00823	0	90.71920079520251	9.28079920479749
IMMUNO-ONCOLOGY	TIE2	Q02763	OID00754	1.3513102538768547	59.55679975341292	39.091889992710236
IMMUNO-ONCOLOGY	TNFRSF12A	Q9NP84	OID00810	2.3587147929851158	72.6800050666903	24.96128014032458
IMMUNO-ONCOLOGY	TNFRSF21	O75509	OID00818	0	81.8779173986606	18.122082601339393
IMMUNO-ONCOLOGY	TNFRSF4	P43489	OID00819	0	77.70423702575474	22.295762974245253
IMMUNO-ONCOLOGY	TNFRSF9	Q07011	OID00753	0	83.8908090992879	16.109190900712097
IMMUNO-ONCOLOGY	TNFSF14	O43557	OID00787	1.48588587917889	43.44559227806175	55.068521842759345
IMMUNO-ONCOLOGY	TRAIL	P50591	OID00769	4.944899422540956	56.72201660524132	38.33308397221772
IMMUNO-ONCOLOGY	TWEAK	O43508	OID00789	0	54.41174524256299	45.58825475743701
IMMUNO-ONCOLOGY	VEGFA	P15692	OID00832	2.911569016086772	67.0067795805774	30.081651403335833
IMMUNO-ONCOLOGY	VEGFC	P49767	OID00784	0	66.2011089852988	33.7988910147012
IMMUNO-ONCOLOGY	VEGFR.2	P35968	OID00780	0	72.12507123649489	27.874928763505118
INFLAMMATION	4E.BP1	Q13541	OID00536	0	16.172279831276256	83.82772016872374
INFLAMMATION	ADA	P00813	OID00560	0	53.210059579756226	46.78994042024376
INFLAMMATION	AXIN1	O15169	OID00487	0	33.2029640695873	66.79703593041269
INFLAMMATION	CASP.8	Q14790	OID00550	0	29.374195047905104	70.6258049520949
INFLAMMATION	CCL11	P51671	OID00505	0	57.43378332862074	42.566216671379266
INFLAMMATION	CCL19	Q99731	OID00513	0	76.04862681547706	23.95137318452293
INFLAMMATION	CCL20	P78556	OID00556	0	64.24710873700022	35.75289126299978
INFLAMMATION	CCL23	P55773	OID00530	0	76.37895329831714	23.621046701682857
INFLAMMATION	CCL25	O15444	OID00551	0	73.89724545244071	26.102754547559286
INFLAMMATION	CCL28	Q9NRJ3	OID00539	0	72.53403234781302	27.465967652186983
INFLAMMATION	CCL3	P10147	OID00532	0	76.20765246515482	23.79234753484517
INFLAMMATION	CCL4	P13236	OID00498	1.9492246464205427	68.4135854819254	29.63718987165406
INFLAMMATION	CD244	Q9BZW8	OID00477	0	49.01797051231743	50.98202948768255
INFLAMMATION	CD40	P25942	OID00542	0	52.470374683169744	47.52962531683026
INFLAMMATION	CD5	P06127	OID00531	0	69.39783272214558	30.602167277854427
INFLAMMATION	CD6	P30203	OID00499	2.124560009610731	64.27189810245869	33.60354188793058
INFLAMMATION	CD8A	P01732	OID05124	0	85.64761067892915	14.352389321070836
INFLAMMATION	CDCP1	Q9H5V8	OID00476	0	79.3907904916893	20.60920950831069
INFLAMMATION	CSF.1	P09603	OID00562	0	41.64422228498452	58.35577771501547
INFLAMMATION	CST5	P28325	OID00491	0	80.12049663023315	19.87950336976686
INFLAMMATION	CX3CL1	P78423	OID00552	0	74.30659366319492	25.693406336805094
INFLAMMATION	CXCL1	P09341	OID00496	0	22.975085100997	77.02491489900301
INFLAMMATION	CXCL10	P02778	OID00535	0	58.220821149579635	41.77917885042037
INFLAMMATION	CXCL11	O14625	OID00486	0	37.765017650648545	62.23498234935144
INFLAMMATION	CXCL5	P42830	OID00520	0	47.342812271918405	52.65718772808159
INFLAMMATION	CXCL6	P80162	OID00534	0	27.681665608395416	72.31833439160458
INFLAMMATION	CXCL9	Q07325	OID00490	0	79.40523820286175	20.594761797138247
INFLAMMATION	DNER	Q8NFT8	OID01213	0	50.120167900291676	49.87983209970833
INFLAMMATION	EN.RAGE	P80511	OID00541	3.5637274286144653	43.09127010767442	53.345002463711104
INFLAMMATION	FGF.19	O95750	OID00545	6.410823257822571	38.65691784785627	54.932258894321166
INFLAMMATION	FGF.21	Q9NSA1	OID00512	4.656979507630116	68.68559056836565	26.65742992400423
INFLAMMATION	FGF.23	Q9GZV9	OID00507	0	80.81168921202627	19.18831078797374
INFLAMMATION	FGF.5	P12034	OID00509	0	76.06130035444697	23.93869964555303
INFLAMMATION	Flt3L	P49771	OID00533	3.0739851275532306	73.68958716616714	23.236427706279628
INFLAMMATION	GDNF	P39905	OID00475	0	75.2682469985197	24.7317530014803
INFLAMMATION	HGF	P14210	OID00522	0	58.253684442771736	41.74631555722826
INFLAMMATION	IFN.gamma	P01579	OID05547	0	36.33715108478226	63.66284891521772
INFLAMMATION	IL.10RA	Q13651	OID00508	0	63.7842678991752	36.2157321008248
INFLAMMATION	IL.10RB	Q08334	OID00515	0	68.95302497385187	31.046975026148115
INFLAMMATION	IL.12B	P29460	OID00523	2.9986006097687627	69.81820319237788	27.18319619785336
INFLAMMATION	IL.15RA	Q13261	OID00514	0	83.49684108833424	16.503158911665764
INFLAMMATION	IL.17A	Q16552	OID00485	0	71.80388487130766	28.196115128692355
INFLAMMATION	IL.17C	Q9P0M4	OID00483	0	31.292066979826906	68.70793302017309
INFLAMMATION	IL.18R1	Q13478	OID00517	0	65.3002560764879	34.699743923512095
INFLAMMATION	IL.20RA	Q9UHF4	OID00489	2.1796647903100603	28.865697546625615	68.95463766306433
INFLAMMATION	IL10	P22301	OID00528	1.5709373458899734	45.71195975614038	52.71710289796964
INFLAMMATION	IL18	Q14116	OID00501	0	52.12094167116726	47.87905832883274
INFLAMMATION	IL6	P05231	OID00482	0.9462596312447065	40.191480892717216	58.86225947603806
INFLAMMATION	IL7	P13232	OID00478	0	35.22684488915101	64.77315511084899
INFLAMMATION	IL8	P10145	OID00471	0	32.786822870661034	67.21317712933896
INFLAMMATION	LAP.TGF.beta.1	P01137	OID00480	0	48.774188135180104	51.225811864819896
INFLAMMATION	LIF.R	P42702	OID00511	0	55.51938575355338	44.48061424644661
INFLAMMATION	MCP.1	P13500	OID00484	0	63.11327287459502	36.88672712540498
INFLAMMATION	MCP.2	P80075	OID00549	0	73.61271205704512	26.387287942954877
INFLAMMATION	MCP.3	P80098	OID00474	0	60.59800919324797	39.40199080675204
INFLAMMATION	MCP.4	Q99616	OID00504	0	46.631120363074885	53.36887963692511
INFLAMMATION	MMP.1	P03956	OID00510	0	77.24004881686744	22.759951183132554
INFLAMMATION	MMP.10	P09238	OID00527	1.279066694592722	65.78964998841023	32.931283316997046
INFLAMMATION	NT.3	P20783	OID00554	21.37728177136857	41.26915821832939	37.35356001030204
INFLAMMATION	OPG	O00300	OID00479	1.4230995967939253	80.30850346320717	18.268396939998905
INFLAMMATION	OSM	P13725	OID00494	0.9072844357550925	37.300332045126	61.792383519118914
INFLAMMATION	PD.L1	Q9NZQ7	OID00518	5.508083843320964	58.928428077757495	35.56348807892154
INFLAMMATION	SCF	P21583	OID00500	0	38.330047544723115	61.6699524552769
INFLAMMATION	SIRT2	Q8IXJ6	OID00538	0	29.14842561340679	70.85157438659321
INFLAMMATION	SLAMF1	Q13291	OID00502	0	54.605254787891575	45.39474521210843
INFLAMMATION	ST1A1	P50225	OID00557	0.8430659001468762	36.65920447194173	62.4977296279114
INFLAMMATION	STAMBP	O95630	OID00558	0	23.454192193573007	76.54580780642699
INFLAMMATION	TGF.alpha	P01135	OID00503	0	64.33645269366184	35.66354730633817
INFLAMMATION	TNF	P01375	OID05548	3.23516032004097	85.02191468495862	11.742924995000402
INFLAMMATION	TNFB	P01374	OID00561	14.460121021429378	56.28654276130478	29.253336217265847
INFLAMMATION	TNFRSF9	Q07011	OID00553	0	77.80114717176761	22.198852828232386
INFLAMMATION	TNFSF14	O43557	OID00506	5.823226384059064	43.10193016447075	51.074843451470194
INFLAMMATION	TRAIL	P50591	OID00488	12.382337511674743	37.710701094687124	49.906961393638134
INFLAMMATION	TRANCE	O14788	OID00521	0.9986862577943995	69.9603212054086	29.04099253679699
INFLAMMATION	TWEAK	O43508	OID00555	0	56.46285086074979	43.53714913925021
INFLAMMATION	uPA	P00749	OID00481	0	61.89281139672923	38.10718860327077
INFLAMMATION	VEGFA	P15692	OID00472	0	69.33705731811847	30.66294268188154
NEURO EXPLORATORY	AARSD1	Q9BTE6	OID05202	0	19.139905890783943	80.86009410921605
NEURO EXPLORATORY	ABHD14B	Q96IU4	OID05201	0.38515712909106825	24.750678187115845	74.86416468379308
NEURO EXPLORATORY	ADAM15	Q13444	OID05162	0	13.366026364706418	86.63397363529359
NEURO EXPLORATORY	AKT1S1	Q96B36	OID05192	0	18.794237320850947	81.20576267914905
NEURO EXPLORATORY	ANXA10	Q9UJ72	OID05147	0	42.018391020305366	57.981608979694656
NEURO EXPLORATORY	ASGR1	P07306	OID05183	1.9484917198163678	38.179499891559914	59.87200838862372
NEURO EXPLORATORY	ATP6V1F	Q16864	OID05143	0	16.31712369754241	83.68287630245759
NEURO EXPLORATORY	BST2	Q10589	OID05140	0	25.950350886351544	74.04964911364846
NEURO EXPLORATORY	CARHSP1	Q9Y2V2	OID05198	0	49.650076793816226	50.34992320618377
NEURO EXPLORATORY	CCL27	Q9Y4X3	OID05190	0	30.074652147426097	69.9253478525739
NEURO EXPLORATORY	CD302	Q8IX05	OID05152	0	46.1611743176922	53.8388256823078
NEURO EXPLORATORY	CD33	P20138	OID05161	0	83.19895947104335	16.80104052895665
NEURO EXPLORATORY	CD63	P08962	OID05222	0	23.63675901480021	76.36324098519978
NEURO EXPLORATORY	CDH15	P55291	OID05134	0	80.43293838434303	19.567061615656964
NEURO EXPLORATORY	CDH17	Q12864	OID05138	0	70.38915797858598	29.61084202141401
NEURO EXPLORATORY	CETN2	P41208	OID05133	0	21.468229022957473	78.53177097704253
NEURO EXPLORATORY	CLSTN1	O94985	OID05158	0	98.26839954280727	1.7316004571927395
NEURO EXPLORATORY	COL4A3BP	Q9Y5P4	OID05185	0	23.332039798872614	76.66796020112739
NEURO EXPLORATORY	CRADD	P78560	OID05129	0	8.811073715695127	91.18892628430487
NEURO EXPLORATORY	CRIP2	P52943	OID05154	6.974866946596263	54.59045650149899	38.43467655190475
NEURO EXPLORATORY	CTF1	Q16619	OID05156	0	38.72496251484406	61.27503748515595
NEURO EXPLORATORY	DEFB4A	O15263	OID05200	0.42109615437980913	88.47570195046438	11.103201895155802
NEURO EXPLORATORY	DPEP1	P16444	OID05209	0.4588245458971967	91.70428803165609	7.836887422446721
NEURO EXPLORATORY	DPEP2	Q9H4A9	OID05180	19.95864819648909	33.46174904369011	46.57960275982081
NEURO EXPLORATORY	DSG3	P32926	OID05170	0	42.09060401861917	57.90939598138083
NEURO EXPLORATORY	ECE1	P42892	OID05132	0.5833753299330375	53.77628105836415	45.64034361170281
NEURO EXPLORATORY	EIF4B	P23588	OID05128	0.21077331020195447	21.491034949063543	78.29819174073451
NEURO EXPLORATORY	EREG	O14944	OID05151	0	28.91987439400275	71.08012560599724
NEURO EXPLORATORY	FCAR	P24071	OID05175	0.7347056087704765	70.7380778277573	28.527216563472233
NEURO EXPLORATORY	FGFR2	P21802	OID05166	0	33.29915339791998	66.70084660208002
NEURO EXPLORATORY	FHIT	P49789	OID05157	0.1865640475193591	14.890273539754315	84.92316241272633
NEURO EXPLORATORY	FKBP5	Q13451	OID05220	0	24.3197201652429	75.6802798347571
NEURO EXPLORATORY	FKBP7	Q9Y680	OID05146	0	66.2071054506255	33.79289454937448
NEURO EXPLORATORY	FOLR2	P14207	OID05136	0	34.54552827006266	65.45447172993734
NEURO EXPLORATORY	FUT8	Q9BYC5	OID05195	1.6594988072429866	80.08280251234727	18.25769868040973
NEURO EXPLORATORY	GGT5	P36269	OID05221	0	34.96716563608751	65.0328343639125
NEURO EXPLORATORY	GPNMB	Q14956	OID05139	0.5060582882307977	45.487476135214195	54.00646557655501
NEURO EXPLORATORY	HMOX2	P30519	OID05207	0	25.067390221009664	74.93260977899033
NEURO EXPLORATORY	IFI30	P13284	OID05174	0	58.5960661424573	41.403933857542704
NEURO EXPLORATORY	IFNL1	Q8IU54	OID05127	0	63.237429300342406	36.762570699657594
NEURO EXPLORATORY	IL15	P40933	OID05169	0	52.74350603703839	47.2564939629616
NEURO EXPLORATORY	IL32	P24001	OID05194	0	60.46785820004864	39.532141799951354
NEURO EXPLORATORY	IL3RA	P26951	OID05211	0	79.10886545660115	20.891134543398845
NEURO EXPLORATORY	ILKAP	Q9H0C8	OID05215	0	30.311569745992426	69.68843025400757
NEURO EXPLORATORY	IMPA1	P29218	OID05153	0	16.538217545723583	83.46178245427642
NEURO EXPLORATORY	ISLR2	Q6UXK2	OID05216	0	70.86180064708738	29.138199352912636
NEURO EXPLORATORY	KIF1BP	Q96EK5	OID05213	0	20.539029252494558	79.46097074750544
NEURO EXPLORATORY	KIR2DL3	P43628	OID05149	0	92.3556957500735	7.644304249926512
NEURO EXPLORATORY	KIRREL2	Q6UWL6	OID05188	0	57.87954556955365	42.120454430446344
NEURO EXPLORATORY	KLB	Q86Z14	OID05137	0	80.22686604338918	19.77313395661081
NEURO EXPLORATORY	LEPR	P48357	OID05160	0.7737750110802256	38.43916207574876	60.78706291317101
NEURO EXPLORATORY	MAD1L1	Q9Y6D9	OID05191	0	37.05170167259809	62.948298327401915
NEURO EXPLORATORY	NAA10	P41227	OID05168	0	20.361631102889323	79.63836889711068
NEURO EXPLORATORY	NDRG1	Q92597	OID05163	0	53.18516083168843	46.814839168311565
NEURO EXPLORATORY	NEFL	P07196	OID05206	17.78659438572283	40.3146548816176	41.89875073265958
NEURO EXPLORATORY	NPM1	P06748	OID05182	0	37.32734081959001	62.672659180409994
NEURO EXPLORATORY	PFDN2	Q9UHV9	OID05197	0	43.81884496859243	56.18115503140757
NEURO EXPLORATORY	PHOSPHO1	Q8TCT1	OID05203	0	62.66821407962626	37.33178592037373
NEURO EXPLORATORY	PLA2G10	O15496	OID05177	0	58.51241269895527	41.48758730104472
NEURO EXPLORATORY	PMVK	Q15126	OID05218	0	4.061703436319447	95.93829656368055
NEURO EXPLORATORY	PPP3R1	P63098	OID05214	4.288612305527507	38.64097625338918	57.070411441083316
NEURO EXPLORATORY	PRTFDC1	Q9NRG1	OID05176	0	25.418832560113945	74.58116743988606
NEURO EXPLORATORY	PSG1	P11464	OID05186	7.708074693418789	86.31390132492862	5.9780239816525835
NEURO EXPLORATORY	PSME1	Q06323	OID05187	0	9.517688597175077	90.48231140282492
NEURO EXPLORATORY	PTPN1	P18031	OID05141	1.7936291835370426	27.382646494077523	70.82372432238543
NEURO EXPLORATORY	PTS	Q03393	OID05193	0	32.38563027114965	67.61436972885035
NEURO EXPLORATORY	RBKS	Q9H477	OID05144	0	1.0256339277096822	98.97436607229032
NEURO EXPLORATORY	RNF31	Q96EP0	OID05208	0	94.26313063163498	5.736869368365032
NEURO EXPLORATORY	RPS6KB1	P23443	OID05150	0	24.815745312404854	75.18425468759514
NEURO EXPLORATORY	SCGB1A1	P11684	OID05155	1.234854013516573	81.92571628794951	16.839429698533912
NEURO EXPLORATORY	SFRP1	Q8N474	OID05171	0	57.18413694670336	42.815863053296646
NEURO EXPLORATORY	SMOC1	Q9H4F8	OID05135	0	52.47142121441945	47.52857878558054
NEURO EXPLORATORY	SNCG	O76070	OID05210	0	90.6796051076803	9.32039489231971
NEURO EXPLORATORY	SRP14	P37108	OID05142	0	17.04171710392623	82.95828289607378
NEURO EXPLORATORY	TBCB	Q99426	OID05181	0	13.37897796150199	86.62102203849801
NEURO EXPLORATORY	TNFRSF13C	Q96RJ3	OID05205	0	41.7163646485724	58.283635351427584
NEURO EXPLORATORY	TPPP3	Q9BW30	OID05196	2.894923376071162	70.40345697529766	26.701619648631176
NEURO EXPLORATORY	VSTM1	Q6UX27	OID05199	0	91.51424095247435	8.485759047525647
NEURO EXPLORATORY	WWP2	O00308	OID05219	0	31.52223491081579	68.47776508918422
