# Supplementary material for: Technical Performance Evaluation of Olink Proximity Extension Assay for Blood-Based Biomarker Discovery in Longitudinal Studies of Alzheimer's Disease
Source: Front Neurol. 2022 Jun 6;13:889647. doi: 10.3389/fneur.2022.889647 (PMC9207419; doi:10.3389/fneur.2022.889647)
Supplement: Supplementary Table S5 — Power calculations. This table shows delta, standard deviation, and the required n per group for a 1 protein, 100 protein and 450 protein experiment to reach 80% power for each protein. [file Data_Sheet_5.CSV]

proteinID	delta	stdev	n 1 protein	n 100 protein	n 450 protein
NEURO EXPLORATORY_NEFL_P07196_OID05206	0.5139376086956515	0.5557698949748019	19.366188101418118	46.746777557619964	56.166378979582525
NEURO EXPLORATORY_DPEP2_Q9H4A9_OID05180	0.21434785024154568	0.26280268044540633	24.595423096397994	59.215242965619105	71.115478404538493
INFLAMMATION_FGF-19_O95750_OID00545	0.7322416666666669	0.9371174363183721	26.706105313982373	64.24540591259336	77.14594070676506
CARDIOVASCULAR III_CCL15_Q16663_OID00629	0.37952205314009646	0.5215268264294752	30.63328735033509	73.60240218535021	88.36323671863451
IMMUNO-ONCOLOGY_CD70_P32970_OID00808	0.26903898550724614	0.39893902432408757	35.50240076755005	85.20073192992385	102.2669478559321
CARDIOMETABOLIC_TGFBI_Q15582_OID01291	0.2097421739130425	0.33028614494260383	39.91010672414657	95.69824968369375	114.85068289523919
INFLAMMATION_TNFB_P01374_OID00561	0.23114328502415482	0.36438539751345445	39.99531666356269	95.9011747543942	115.09393297343458
CARDIOVASCULAR III_BLM hydrolase_Q13867_OID00581	0.19372838164251194	0.30866216664204416	40.831991169961555	97.89366928277063	117.48237359503631
CARDIOVASCULAR III_IL-1RT1_P14778_OID00613	0.19383434782608777	0.31234210448291866	41.742729447849676	100.06249882712719	120.08219270246197
CARDIOVASCULAR III_IGFBP-1_P08833_OID00604	0.7817816425120778	1.2755402003440919	42.77023196180868	102.50933977561348	123.0152307404063
INFLAMMATION_NT-3_P20783_OID00554	0.16855326086956524	0.2836985527865957	45.45168005528487	108.89457093987708	130.6692577220848
CARDIOVASCULAR III_TFF3_Q07654_OID00573	0.4099250483091783	0.7065970611896176	47.621161230882926	114.06046533864279	136.8615845608778
CARDIOMETABOLIC_FCGR3B_O75015_OID01219	0.29331821256038637	0.5092643973430628	48.2995604655779	115.67581012288595	138.79789224778773
CARDIOVASCULAR III_CCL16_O15467_OID00654	0.3414199516908214	0.6086776488970955	50.870842039246945	121.79819431766205	146.13671082600754
CARDIOMETABOLIC_NID1_P14543_OID01250	0.21143657004830896	0.3813043590936399	52.03099783784727	124.56051948317305	149.44783400725294
NEURO EXPLORATORY_FCAR_P24071_OID05175	0.16571934782608722	0.3050041019865326	54.15171190395523	129.60987613961447	155.5004364683705
IMMUNO-ONCOLOGY_TRAIL_P50591_OID00769	0.1336200966183565	0.2465169367090803	54.407533101939784	130.21896399040023	156.23054511460828
CARDIOMETABOLIC_REG1A_P05451_OID01231	0.28129057971014504	0.5270322956691578	56.083083016061636	134.20832937729907	161.01245784091637
CARDIOVASCULAR III_CXCL16_Q9H2A7_OID00601	0.17366125603864724	0.3287857186120491	57.24391670553447	136.9720868247174	164.32531776918378
CARDIOVASCULAR III_ST2_Q01638_OID00634	0.241265362318841	0.4575582288315726	57.43629379618956	137.43012754520424	164.87435782500089
CARDIOVASCULAR III_SPON1_Q9HCB6_OID00599	0.1616896376811594	0.30885881048623387	58.254824160704565	139.37897115642576	167.21037929558963
INFLAMMATION_MMP-10_P09238_OID00527	0.3561755555555557	0.6813896751846673	58.42744929361729	139.78997025862986	167.70303115420876
CARDIOVASCULAR III_RARRES2_Q99969_OID00645	0.11819879227053143	0.2338419361384873	62.41577511545866	149.2854320860496	179.08496551052426
INFLAMMATION_TNFSF14_O43557_OID00506	0.2532031159420285	0.5012119141541269	62.484550036385635	149.44916549117116	179.28122581451112
IMMUNO-ONCOLOGY_DCN_P07585_OID00817	0.1592693719806766	0.3160621168210864	62.79336863836789	150.184458257303	180.16258980958511
INFLAMMATION_TNF_P01375_OID05548	0.38441270531401006	0.7667485681396888	63.42706230150732	151.69310490337577	181.97093848015652
INFLAMMATION_TRAIL_P50591_OID00488	0.11803707729468549	0.23781196794577236	64.69340582657742	154.7079825799933	185.58474381346332
CARDIOMETABOLIC_SOD1_P00441_OID01222	0.21244301790281328	0.43062118021190154	65.47194277771236	156.56148412942366	187.80646416162946
NEURO EXPLORATORY_PTPN1_P18031_OID05141	0.3811374637681162	0.7809965475841594	66.8872860871221	159.93101816352393	191.84541113638232
CARDIOMETABOLIC_CDH1_P12830_OID01245	0.1983450241545892	0.41088734852313624	68.33974272804147	163.38891028551947	195.9902112898841
CARDIOVASCULAR III_OPG_O00300_OID00571	0.22902579710144888	0.4869983181441317	71.95107968335384	171.98642060273593	206.29567768374324
INFLAMMATION_OPG_O00300_OID00479	0.21691777777777865	0.46914419657572226	74.40037754828788	177.81737240829816	213.28496731435013
IMMUNO-ONCOLOGY_LAP TGF-beta-1_P01137_OID00785	0.13538265700483088	0.2935567992378557	74.7793070776004	178.7194709852933	214.36626974061622
IMMUNO-ONCOLOGY_CXCL12_P48061_OID00824	0.19351357487922716	0.4237645217237941	76.24964328648227	182.21981451488122	218.56196274547924
NEURO EXPLORATORY_SCGB1A1_P11684_OID05155	0.29149538647342954	0.6408597385975227	76.84753192680643	183.64316818672236	220.26806693221897
INFLAMMATION_CXCL11_O14625_OID00486	0.24192340579710248	0.5339874204035292	77.45147119961965	185.08092331834524	221.9914328946968
CARDIOVASCULAR III_MMP-9_P14780_OID00568	0.3150661835748787	0.6956430889535603	77.49780804523384	185.19123402272345	222.12365685853345
CARDIOMETABOLIC_IGFBP6_P24592_OID01264	0.24198497584541023	0.5348922198162896	77.67178782107099	185.60541467122206	222.62011460600124
CARDIOMETABOLIC_ANG_P03950_OID01226	0.18666582125603792	0.41506719979621653	78.5868536931674	187.78383980907861	225.2313019776535
CARDIOVASCULAR III_FAS_P25445_OID00615	0.16648048309178698	0.3702518186578429	78.61554317674091	187.85213849805078	225.31316738570698
IMMUNO-ONCOLOGY_IL10_P22301_OID00809	0.19950702898550698	0.4458759788257595	79.37789659092512	189.66700822913018	227.4885474285221
CARDIOVASCULAR III_SHPS-1_P78324_OID00628	0.17754700483091845	0.398940124152807	80.22670376084922	191.68768613659796	229.91062678562415
CARDIOMETABOLIC_PLXNB2_O15031_OID01218	0.12061586956521753	0.27334924760084295	81.59559451244289	194.94646917909634	233.81676035099568
NEURO EXPLORATORY_ASGR1_P07306_OID05183	0.1553838164251209	0.3535293631125991	82.23152154868363	196.46035364333858	235.6313744006832
IMMUNO-ONCOLOGY_FASLG_P48023_OID00792	0.17461229468599004	0.3983602240926212	82.67478111872433	197.51557343922101	236.89619433589604
IMMUNO-ONCOLOGY_PD-L2_Q9BQ51_OID00831	0.17504161835748766	0.40403826248289615	84.60845957731304	202.11885820239462	242.4139232355773
NEURO EXPLORATORY_PSG1_P11464_OID05186	0.6819666666666664	1.5918180723478574	86.49693394975954	206.61450849330282	247.80261525282555
CARDIOMETABOLIC_CFHR5_Q9BXR6_OID01302	0.14672579710144973	0.3426009217241885	86.55672235685749	206.75683880817266	247.97321881243943
IMMUNO-ONCOLOGY_ICOSLG_O75144_OID00828	0.13028635265700483	0.305079526048487	87.04365458378108	207.91601292087873	249.36265720697503
CARDIOMETABOLIC_THBS4_P35443_OID01268	0.21888787439613466	0.5132491796781482	87.27877138484492	208.47572343254947	250.0335513327297
CARDIOVASCULAR III_CPB1_P15086_OID00632	0.2845042512077294	0.6696174847652437	87.92958199050192	210.02501797481096	251.8906042794518
CARDIOMETABOLIC_COMP_P49747_OID01274	0.2013895410628006	0.47492425806901134	88.27036495943763	210.83627183718883	252.86300793739971
CARDIOMETABOLIC_PCOLCE_Q15113_OID01289	0.2038111111111114	0.48082591229631844	88.33976139134748	211.00147404334652	253.06102623512237
CARDIOMETABOLIC_AOC3_Q16853_OID01294	0.13008545893719825	0.3069664480924612	88.38086535245043	211.09932438034917	253.17831372681027
CARDIOVASCULAR III_ITGB2_P05107_OID00565	0.15746710144927523	0.37594805736555326	90.44792361510348	216.02006414074535	259.0765317779866
INFLAMMATION_ADA_P00813_OID00560	0.13718062801932351	0.3322419507436456	93.0492627461129	222.21268511945928	266.49924257725587
NEURO EXPLORATORY_PPP3R1_P63098_OID05214	0.17574751207729467	0.4259274247983734	93.170069163928	222.50026547660843	266.8439529740389
INFLAMMATION_GDNF_P39905_OID00475	0.15986224637681135	0.3889274199938937	93.88447026669124	224.20090736537372	268.88243169485247
NEURO EXPLORATORY_CD302_Q8IX05_OID05152	0.17463111111111118	0.4271405452114344	94.88520949744947	226.5831893094952	271.73794665721846
CARDIOVASCULAR III_CHI3L1_P36222_OID00633	0.44943369565217406	1.1014317078183566	95.25037248932922	227.45246843951557	272.77990395325946
IMMUNO-ONCOLOGY_ADA_P00813_OID00775	0.12196214975845354	0.3015156414396675	96.91143444039622	231.4066621724705	277.51958041474626
CARDIOVASCULAR III_ICAM-2_P13598_OID00646	0.1396954347826087	0.3457291879812281	97.1188804158338	231.9004911595302	278.1115020599065
CARDIOVASCULAR III_CHIT1_Q13231_OID00605	0.4853203478260868	1.205065931856662	97.75340906008326	233.4109973701629	279.92206491501423
IMMUNO-ONCOLOGY_MMP7_P09237_OID00814	0.17042258454106296	0.4233382387301936	97.8327885833501	233.59996156795575	280.1485662964856
CARDIOVASCULAR III_CCL24_O00175_OID00592	0.34477676328502405	0.8565841843255675	97.86477940342041	233.676116209343	280.2397878071907
NEURO EXPLORATORY_CRIP2_P52943_OID05154	0.1577340338164257	0.3957374942229337	99.77958304386236	238.23433636190674	285.7034763425844
CARDIOVASCULAR III_GDF-15_Q99988_OID00595	0.25205236714975854	0.633233972569703	100.04914187770775	238.8760201927387	286.4726280173687
IMMUNO-ONCOLOGY_IL12_P29459,P29460_OID00842	0.33283596618357425	0.8365578561611609	100.13691790939745	239.08497094478489	286.7230856253114
CARDIOMETABOLIC_SERPINA7_P05543_OID01232	0.14230190821256006	0.3613009285184836	102.1631846210284	243.90852340719263	292.5048070144463
CARDIOVASCULAR III_RETN_Q9HD89_OID00603	0.2126968599033816	0.5476705415388718	105.04593047656145	250.77085267109766	300.7302468504434
CARDIOVASCULAR III_MMP-3_P08254_OID00644	0.2902169806763286	0.7610910575272691	108.92932569414032	260.0152313147152	311.8109109786251
CARDIOMETABOLIC_EFEMP1_Q12805_OID01281	0.15915135265700542	0.42176249105267466	111.21203641007703	265.4491719495181	318.3242065123147
NEURO EXPLORATORY_CCL27_Q9Y4X3_OID05190	0.11299157004830906	0.29984657105007545	111.51471958499536	266.1697013153702	319.18791446581434
IMMUNO-ONCOLOGY_TNFSF14_O43557_OID00787	0.18608422705313998	0.4955555658358596	112.29618418632008	268.0299563530405	321.41766402055464
NEURO EXPLORATORY_CDH15_P55291_OID05134	0.3426823671497594	0.9127623610338753	112.33882880030257	268.1314706479261	321.5393414449636
CARDIOVASCULAR III_KLK6_Q92876_OID00647	0.1644108454106279	0.4408376528006264	113.82684947192253	271.6736012368468	325.7850623714065
NEURO EXPLORATORY_CDH17_Q12864_OID05138	0.28108681159420357	0.7540689250266035	113.94246386463712	271.9488228552388	326.1149528438728
IMMUNO-ONCOLOGY_PGF_P49763_OID00762	0.17427826086956522	0.46807708708028495	114.20474543314235	272.57318610742954	326.8633368912639
IMMUNO-ONCOLOGY_CXCL5_P42830_OID00801	0.3618709178743966	0.9808227654387718	116.28999177596069	277.5370787375765	332.81323607672584
INFLAMMATION_IL-12B_P29460_OID00523	0.27630758454106363	0.7611530903198618	120.09107566831005	286.5854210198867	343.65888173089803
INFLAMMATION_OSM_P13725_OID00494	0.26881043478260835	0.7422003259279263	120.63857857709115	287.8887300540494	345.22106917068004
INFLAMMATION_CCL4_P13236_OID00498	0.20527871980676338	0.5726051782289238	123.10844910706416	293.76808911310667	352.2683202104786
CARDIOMETABOLIC_GP1BA_P07359_OID01234	0.22298079710144947	0.6235990143128611	123.74374766937309	295.2804088285432	354.08103043554866
NEURO EXPLORATORY_FUT8_Q9BYC5_OID05195	0.2114222222222223	0.591844240377028	123.98077796718341	295.84463949132123	354.7573335384525
CARDIOMETABOLIC_PRSS2_P07478_OID01236	0.18386463768115924	0.5154176932700603	124.32357957464401	296.66066011162843	355.7354443444333
CARDIOMETABOLIC_MFAP5_Q13361_OID01285	0.13916654589371946	0.393836212593513	126.68607275627232	302.2844413604773	362.4763039513656
INFLAMMATION_EN-RAGE_P80511_OID00541	0.2719509903381643	0.7699448075545212	126.7950451383623	302.5438437340274	362.78723260929524
CARDIOVASCULAR III_TNF-R1_P19438_OID00649	0.20651719806763236	0.585330886278243	127.07130872337952	303.201472947565	363.57548971636385
INFLAMMATION_FGF-21_Q9NSA1_OID00512	0.39672335748792253	1.1245428895649228	127.09630205233331	303.26096809217813	363.64680265206516
CARDIOVASCULAR III_PGLYRP1_O75594_OID00623	0.19785647342995194	0.5612731052263581	127.29144056652407	303.72548281141155	364.2035832555284
CARDIOVASCULAR III_IGFBP-7_Q16270_OID00638	0.15538884057971103	0.4410975477504343	127.46074364785433	304.12849853171497	364.6866516711235
CARDIOMETABOLIC_CD59_P13987_OID01248	0.11753077294685987	0.33782258857045283	130.65893756063173	311.74158961014456	373.8119606907981
CARDIOVASCULAR III_AZU1_P20160_OID00597	0.28573642512077324	0.8223397455910445	130.98697631414734	312.5224621994157	374.7479408211984
IMMUNO-ONCOLOGY_IL12RB1_P42701_OID00835	0.13628608695652167	0.39412177762488243	132.24632694430315	315.5202503685111	378.34119010135623
CARDIOMETABOLIC_IGLC2_P0DOY2_OID01240	0.18872123188405787	0.5491827748491618	133.89931142162678	319.4550519875249	383.0575583108014
NEURO EXPLORATORY_DPEP1_P16444_OID05209	0.17165642512077284	0.4996875488901585	133.98646096290517	319.66250178704365	383.306216525819
IMMUNO-ONCOLOGY_CASP-8_Q14790_OID00827	0.16242108695652124	0.47477301597439486	135.09675768906322	322.3055892623044	386.47432237910607
CARDIOVASCULAR III_MMP-2_P08253_OID00614	0.14070461352657038	0.4115062157256021	135.2354627843766	322.6357625252464	386.8700789330932
INFLAMMATION_DNER_Q8NFT8_OID01213	0.0723293478260878	0.21181077447877505	135.58553172978947	323.4690649568988	387.86890266053945
CARDIOVASCULAR III_EPHB4_P54760_OID00569	0.1548318599033811	0.4539933711917048	135.93045091130767	324.2901077423011	388.8530315327956
CARDIOMETABOLIC_COL18A1_P39060_OID01271	0.14023724637681223	0.4125305613540362	136.80560909996368	326.3733216050207	391.350039974382
INFLAMMATION_FGF-23_Q9GZV9_OID00507	0.19721246376811585	0.5844878889720415	138.85285843354688	331.2466429557251	397.19136178889534
INFLAMMATION_MCP-3_P80098_OID00474	0.2668982367149759	0.7915216255317693	139.0281689613092	331.6639561440439	397.69156691854687
CARDIOMETABOLIC_TCN2_P20062_OID01259	0.12825258454106248	0.38043995714915313	139.09361618594096	331.8197482036751	397.87830433462017
INFLAMMATION_TRANCE_O14788_OID00521	0.17817342995169128	0.5287665742544567	139.22155969836328	332.1243078302271	398.2433593777744
CARDIOVASCULAR III_ALCAM_Q13740_OID00572	0.1055448550724627	0.3174541723182489	142.97891396621938	341.0683896856122	408.96402377093654
CARDIOMETABOLIC_QPCT_Q16769_OID01293	0.11192816425120777	0.33810942712808617	144.2096930106462	343.9981572615358	412.4757366295395
NEURO EXPLORATORY_ABHD14B_Q96IU4_OID05201	0.11805487922705327	0.35672953510017213	144.30024100260763	344.21369918775565	412.73409204053
CARDIOVASCULAR III_PECAM-1_P16284_OID00652	0.13325031400966125	0.41223854995044995	151.2108137053605	360.663713585485	432.4515965533291
NEURO EXPLORATORY_PLA2G10_O15496_OID05177	0.21038045893719826	0.6567665360790989	153.95129193535936	367.18716650206676	440.27081209168665
CARDIOMETABOLIC_FCGR2A_P12318_OID01244	0.14129466183574868	0.44231528053459157	154.7994304667801	369.20608017304403	442.6907446436081
CARDIOMETABOLIC_FETUB_Q9UGM5_OID01305	0.11623756038647315	0.3651073461180794	155.84281252695268	371.68975168031767	445.6677502121492
NEURO EXPLORATORY_VSTM1_Q6UX27_OID05199	0.2191282352941175	0.6915884313984461	157.33002118571295	375.2299083272131	449.91111446621153
CARDIOMETABOLIC_UMOD_P07911_OID01237	0.11603027173913039	0.3684180384346756	159.2281392114321	379.74819214186834	455.32684969013513
CARDIOVASCULAR III_Gal-3_P17931_OID00578	0.11393487922705337	0.3624078869216255	159.79130974293648	381.08876375111646	456.9336980402458
INFLAMMATION_CCL28_Q9NRJ3_OID00539	0.12648502415458918	0.40254954533585857	159.96641955415168	381.5055952379084	457.43332460860887
NEURO EXPLORATORY_TPPP3_Q9BW30_OID05196	0.13951160326086942	0.44443872294900894	160.2752151290236	382.2406523226232	458.31438593648346
IMMUNO-ONCOLOGY_CXCL11_O14625_OID00767	0.17426314009661859	0.5567662439497831	161.20654298870983	384.4575849645483	460.9716681358209
IMMUNO-ONCOLOGY_MCP-3_P80098_OID00755	0.22949729468599056	0.7347126512085671	161.85172797591432	385.9933827458937	462.81252189782214
IMMUNO-ONCOLOGY_FGF2_P09038_OID00770	0.17951682539682556	0.5747925596595866	161.90065620145208	386.1098514372654	462.95212480604613
IMMUNO-ONCOLOGY_TIE2_Q02763_OID00754	0.07394995169082108	0.23694099848673528	162.12042642040456	386.63299218732	463.5791771898159
CARDIOVASCULAR III_CTSD_P07339_OID00622	0.15714149758454088	0.5052326828576822	163.23613410232159	389.2888207285753	466.76253394647586
NEURO EXPLORATORY_CARHSP1_Q9Y2V2_OID05198	0.20485570048309176	0.6628379007901066	165.31076449459343	394.2272645137141	472.6819023943895
INFLAMMATION_IL10_P22301_OID00528	0.1397188647343004	0.4566204577014842	168.62916895920213	402.12638022277304	482.150021110384
INFLAMMATION_PD-L1_Q9NZQ7_OID00518	0.1102609178743954	0.36035437313766494	168.63525050739014	402.1408567017329	482.1673730468998
NEURO EXPLORATORY_KIR2DL3_P43628_OID05149	0.23689727272727312	0.7761963289494938	169.48932374141515	404.17388698155867	484.60422375480005
IMMUNO-ONCOLOGY_PD-L1_Q9NZQ7_OID00799	0.13149260869565182	0.4330262720445426	171.2064065435346	408.26121796655264	489.50342093447637
NEURO EXPLORATORY_DEFB4A_O15263_OID05200	0.4857394927536234	1.6048125346828472	172.31380392424595	410.8972572778841	492.6630563607728
INFLAMMATION_ST1A1_P50225_OID00557	0.19341903381642478	0.6424729448705506	174.1660025540119	415.30621330793497	497.94776205667625
NEURO EXPLORATORY_ANXA10_Q9UJ72_OID05147	0.18537693236714992	0.6172803077084325	175.02241301103672	417.34480386521477	500.3912764747306
CARDIOMETABOLIC_CNDP1_Q96KN2_OID01299	0.13296132850241538	0.44411667636029317	176.10383005324903	419.91899708843516	503.4767775468749
CARDIOMETABOLIC_SERPINA5_P05154_OID01229	0.08365840579710238	0.28140937478810396	178.58699074703267	425.82988270106176	510.56176083844474
CARDIOVASCULAR III_MEPE_Q9NQ76_OID00132	0.1486506280193236	0.5067108212471345	183.36519355306294	437.2038482577333	524.1949127021666
CARDIOMETABOLIC_LILRB1_Q8NHL6_OID01297	0.10507925120772921	0.3616761174043327	186.9354413829527	445.70242939497336	534.381535686033
NEURO EXPLORATORY_PRTFDC1_Q9NRG1_OID05176	0.21808794685990307	0.7529008867077285	188.0549312970828	448.3672315887594	537.5756612739086
NEURO EXPLORATORY_RPS6KB1_P23443_OID05150	0.15501942028985471	0.5356138387456033	188.36494919356082	449.105190476829	538.4602035295164
INFLAMMATION_LAP TGF-beta-1_P01137_OID00480	0.10806666666666764	0.3775139545333389	192.53185417680496	459.0240017542628	550.3491512867352
CARDIOMETABOLIC_CST3_P01034_OID01225	0.15975910628019374	0.5592187347385916	193.30517048434373	460.8647877675887	552.5555789329038
INFLAMMATION_CCL20_P78556_OID00556	0.28791579710144877	1.0082513934947035	193.47109340821913	461.2597472114059	553.0289906984269
INFLAMMATION_FGF-5_P12034_OID00509	0.07841099033816423	0.2756688068992288	194.99062844657604	464.87681601714945	557.3645222599663
INFLAMMATION_HGF_P14210_OID00522	0.11045695652173926	0.39178012279489804	198.45094571062026	473.1137024440139	567.2374684045363
IMMUNO-ONCOLOGY_HGF_P14210_OID00803	0.10036376811594394	0.35674448826264393	199.29943727252535	475.1334181693696	569.6583736849351
IMMUNO-ONCOLOGY_MMP12_P39900_OID00829	0.1936365700483087	0.6890386372097517	199.7345560756712	476.16916065424545	570.8998489199134
IMMUNO-ONCOLOGY_CCL4_P13236_OID00796	0.16517490338164365	0.5904170080902964	201.5354687943676	480.4560035839185	576.0381881293742
IMMUNO-ONCOLOGY_CCL23_P55773_OID00811	0.1590149275362318	0.5722140664548347	204.23745531817568	486.8877397701454	583.7474602014822
CARDIOVASCULAR III_PI3_P19957_OID00609	0.26425041062801924	0.9511901821414441	204.36016760839865	487.17984958369567	584.0975881519689
CARDIOVASCULAR III_vWF_P04275_OID00651	0.1844382850241546	0.6660365934534273	205.67128758036688	490.3008840704164	587.8385150502307
CARDIOMETABOLIC_PLA2G7_Q13093_OID01283	0.10755987922705312	0.38866017549632104	205.928536748412	490.91322259905905	588.5725031038716
CARDIOMETABOLIC_APOM_O95445_OID01221	0.10127516908212542	0.36690717701355147	207.0012583161793	493.4665767554111	591.633029793518
IMMUNO-ONCOLOGY_CD40-L_P29965_OID00756	0.21105782608695645	0.7654175509550326	207.4226982703021	494.4697686740087	592.8354838863522
IMMUNO-ONCOLOGY_IL7_P13232_OID00761	0.1433185024154593	0.5212658236090111	208.6241566466273	497.3297037385617	596.2634825993867
NEURO EXPLORATORY_FOLR2_P14207_OID05136	0.07785178743961385	0.2838445457446727	209.63546638285956	499.7370063718809	599.1489435073771
CARDIOMETABOLIC_CCL5_P13501_OID01246	0.1869947826086955	0.6869062659904712	212.7878949573416	507.24096303492985	608.1434065416496
IMMUNO-ONCOLOGY_CXCL1_P09341_OID00786	0.16772842995169057	0.6214054557147999	216.4284185505684	515.9067708040126	618.5304750505961
IMMUNO-ONCOLOGY_PDCD1_Q15116_OID00791	0.14644811594202967	0.5482255184119834	220.94720419650076	526.6631496424359	631.4233915843487
CARDIOVASCULAR III_CD93_Q9NPY3_OID00639	0.09937910628019431	0.3722549232961725	221.2207989005823	527.3144058692174	632.2040012616732
CARDIOMETABOLIC_PAM_P19021_OID01256	0.06563531400966172	0.246710297168108	222.7519529438542	530.9591164564691	636.5726335651852
CARDIOMETABOLIC_MEGF9_Q9H1U4_OID01303	0.06928763285024164	0.26050399661311713	222.86326432959478	531.2240785341354	636.8902243942221
INFLAMMATION_CASP-8_Q14790_OID00550	0.11705632850241532	0.44181077582068684	224.5894739558636	535.3330927049578	641.815401318317
IMMUNO-ONCOLOGY_CD5_P06127_OID00812	0.10770509661835703	0.4072221891507837	225.36706870989798	537.1840542734876	644.0340142565052
IMMUNO-ONCOLOGY_CRTAM_O95727_OID00766	0.14471345410628	0.554935122831083	231.8006765816024	552.4983942930071	662.3901962541883
CARDIOMETABOLIC_F11_P03951_OID01227	0.0702812801932371	0.27000605515293885	232.65323473098803	554.5277990660494	664.8226941014722
CARDIOMETABOLIC_GNLY_P22749_OID01262	0.11424968599033813	0.44483744856253127	238.93860900768826	569.4892492606692	682.7559389939531
IMMUNO-ONCOLOGY_IL18_Q14116_OID00782	0.11578391304347768	0.4532996801309346	241.5732231800291	575.760606340044	690.2729362717224
IMMUNO-ONCOLOGY_CD244_Q9BZW8_OID00758	0.07567763285024132	0.296283692429554	241.57656899590182	575.7685706225493	690.2824824459404
INFLAMMATION_CD244_Q9BZW8_OID00477	0.08624717391304326	0.33805037107563174	242.12714619518206	577.0791758977575	691.8534062754114
CARDIOVASCULAR III_LTBR_P36941_OID00583	0.10997504830917837	0.43581283379402713	247.48245389504584	589.826716623921	707.1329577855141
NEURO EXPLORATORY_IL3RA_P26951_OID05211	0.07968318840579691	0.3159775512130406	247.80470066858413	590.5937803148555	708.0523813338391
IMMUNO-ONCOLOGY_IL6_P05231_OID00763	0.18619159420289888	0.7398759062435638	248.84048053635482	593.0593102955921	711.0076330909324
INFLAMMATION_CD5_P06127_OID00531	0.1116520048309182	0.443766696039139	248.9425123412338	593.3021828113114	711.2987467392467
INFLAMMATION_CXCL5_P42830_OID00520	0.2442216666666681	0.9794707438284389	253.458622771433	604.0521514414809	724.183953434709
CARDIOMETABOLIC_NOTCH1_P46531_OID01273	0.05522000000000027	0.2240195118300416	259.31868623425993	618.0011916807575	740.9036443922814
NEURO EXPLORATORY_CLSTN1_O94985_OID05158	0.2548004830917874	1.038298819444383	261.62835323000627	623.4990094385479	747.4934764257741
INFLAMMATION_CSF-1_P09603_OID00562	0.05158504830917998	0.21102366364028236	263.6591328226502	628.3329675762787	753.2875882025612
CARDIOMETABOLIC_TIE1_P35590_OID01270	0.06039263285024177	0.24760999054787172	264.8435174268797	631.1523565464471	756.6669788344351
INFLAMMATION_MCP-1_P13500_OID00484	0.13046028985507263	0.5362376756284358	266.1772650767514	634.3271226121293	760.4723426945416
CARDIOMETABOLIC_LILRB2_Q8N423_OID01296	0.08825925120772915	0.3671349649804615	272.5880364966137	649.5870050014714	778.7632440686956
NEURO EXPLORATORY_FKBP7_Q9Y680_OID05146	0.13989171355498708	0.5827063982808159	273.3299176266894	651.352946319697	780.8799482102988
CARDIOMETABOLIC_SPARCL1_Q14515_OID01287	0.08395521739130407	0.3511507392104254	275.581950590638	656.7135863075708	787.3053534268635
IMMUNO-ONCOLOGY_PTN_P21246_OID00823	0.2741239130434785	1.1473495361643473	275.9653120678839	657.626122986544	788.3991440593119
IMMUNO-ONCOLOGY_TNFRSF21_O75509_OID00818	0.06670570048309088	0.2829673239851077	283.4413825963368	675.42182561253	809.729543169869
CARDIOVASCULAR III_SELP_P16109_OID00574	0.10315241545893628	0.44073205737257093	287.53182080281505	685.1585176524324	821.4001983177376
CARDIOVASCULAR III_Gal-4_P56470_OID00626	0.1287234541062805	0.5501203910225102	287.6701823528859	685.4878671179856	821.7949652360944
IMMUNO-ONCOLOGY_LAMP3_Q9UQV4_OID00826	0.128771980676329	0.5506400264877926	287.9956189083909	686.2625213075706	822.7234860886357
IMMUNO-ONCOLOGY_TNFRSF12A_Q9NP84_OID00810	0.10660775362318908	0.45831867061867476	291.0951833135417	693.6405809752953	831.5670219148832
IMMUNO-ONCOLOGY_ANGPT2_O15123_OID00822	0.09944299516908206	0.4309232859016843	295.7374519903477	704.6908202056409	844.8121277500123
IMMUNO-ONCOLOGY_GZMA_P12544_OID00804	0.08298526570048281	0.35966607212071505	295.8361796427008	704.9258268627398	845.0938128672104
NEURO EXPLORATORY_CD33_P20138_OID05161	0.21698026570048246	0.9559016076737594	305.62904639637475	728.2362958554335	873.0343530519015
IMMUNO-ONCOLOGY_VEGFA_P15692_OID00832	0.08560659420289873	0.3777368901403079	306.59758301124594	730.5417532794567	875.7977346462177
NEURO EXPLORATORY_PTS_Q03393_OID05193	0.10273884057971028	0.45569954134441726	309.7975970008924	738.1589100025388	884.9278579772716
INFLAMMATION_CCL23_P55773_OID00530	0.13334753623188433	0.592141705188983	310.50485547168887	739.842433287089	886.9457730278434
CARDIOVASCULAR III_SCGB3A2_Q96PL1_OID00636	0.14820632850241555	0.6655050769586404	317.4874225936264	756.4633894748921	906.8680972671904
INFLAMMATION_SCF_P21583_OID00500	0.04747004830917945	0.21434145825135648	321.0079256039153	764.8434179806284	916.9126084988712
CARDIOVASCULAR III_TFPI_P10646_OID00590	0.06999229468599033	0.3163857210223272	321.7163550423628	766.5297276643644	918.9338625986483
INFLAMMATION_IFN-gamma_P01579_OID05547	0.21417425120772915	0.9692437195352801	322.45442189418736	768.2865846939986	921.0396767601801
NEURO EXPLORATORY_ISLR2_Q6UXK2_OID05216	0.0768948309178743	0.3499128684323397	326.0229059325623	776.7808229421396	931.2210912373462
IMMUNO-ONCOLOGY_MCP-2_P80075_OID00795	0.15838050724637665	0.7210029847118871	326.28132835959696	777.3959585179275	931.9584087450907
CARDIOVASCULAR III_U-PAR_Q03405_OID00620	0.09249867149758462	0.42200336020859974	327.7002705374606	780.773536053539	936.0068610831971
INFLAMMATION_IL-10RB_Q08334_OID00515	0.07340224637681203	0.3352100477328739	328.34379215940726	782.3053420117701	937.8429235737954
NEURO EXPLORATORY_KIF1BP_Q96EK5_OID05213	0.1309042995169083	0.6037174234140144	334.8483495263912	797.7884612876601	956.4013993936294
INFLAMMATION_VEGFA_P15692_OID00472	0.09248012077294732	0.42889024019177563	338.5869734068992	806.6876876192524	967.0682369128513
CARDIOVASCULAR III_PAI_P05121_OID00591	0.13917152173913028	0.6497003369612646	343.0709077141523	817.3610106129113	979.8615672880329
INFLAMMATION_MMP-1_P03956_OID00510	0.24780731884057872	1.176087721648356	354.5438613289318	844.6706226362693	1012.5955940824173
IMMUNO-ONCOLOGY_CCL19_Q99731_OID00794	0.18077425120772972	0.8588824460635542	355.3125449390603	846.5003560870607	1014.7887463038192
NEURO EXPLORATORY_GPNMB_Q14956_OID05139	0.05465277777777722	0.260154615979432	356.65668017639325	849.6998637846684	1018.6237443053126
INFLAMMATION_IL18_Q14116_OID00501	0.09293260869565145	0.4431574668680771	357.92125716192413	852.7099951497776	1022.2317654415576
NEURO EXPLORATORY_MAD1L1_Q9Y6D9_OID05191	0.13064722222222214	0.6232559562132667	358.2112078287677	853.4001781611199	1023.0590366301295
CARDIOVASCULAR III_SELE_P16581_OID00596	0.10726461352657068	0.5122028002100902	358.90156347621127	855.0434636496759	1025.0287211100895
INFLAMMATION_AXIN1_O15169_OID00487	0.15691975845410688	0.7498053240313027	359.37233493603156	856.1640627296676	1026.3719001270929
CARDIOMETABOLIC_F7_P08709_OID01239	0.06774717391304375	0.3252472313342579	362.77449265056435	864.2623758108818	1036.0787472774139
INFLAMMATION_MCP-2_P80075_OID00549	0.14780642512077158	0.7158311449702699	369.1530206050991	879.4454785211149	1054.2776071912524
NEURO EXPLORATORY_ECE1_P42892_OID05132	0.07248847826086968	0.3542247817458651	375.8128400087728	895.2981692649248	1073.2790361990928
NEURO EXPLORATORY_CETN2_P41208_OID05133	0.12278181159420276	0.6054112085203092	382.6173430226361	911.495215758931	1092.6932257243375
NEURO EXPLORATORY_PFDN2_Q9UHV9_OID05197	0.07850838164251206	0.3872987775690758	382.99308791213684	912.3896179182428	1093.7652822604668
CARDIOVASCULAR III_JAM-A_Q9Y624_OID00625	0.1150400724637679	0.5729064132351572	390.2827149494553	929.7414406402743	1114.5636342170687
CARDIOMETABOLIC_LILRB5_O75023_OID01220	0.11540524154589349	0.5761146927040895	392.1677733432661	934.2285286000406	1119.9419726481062
CARDIOMETABOLIC_LYVE1_Q9Y5Y7_OID01307	0.061867536231883236	0.3094434084930208	393.67496433201615	937.8161619139256	1124.2422016780356
IMMUNO-ONCOLOGY_MCP-1_P13500_OID00765	0.09942562801932375	0.5055941470791677	406.88690199581146	969.2651157547946	1161.9377207037594
CARDIOMETABOLIC_NRP1_O14786_OID01217	0.04583516908212548	0.23440517462463137	411.5204331330375	980.2945454390849	1175.1578553244358
CARDIOVASCULAR III_GRN_P28799_OID00579	0.07285623188405754	0.3730533851805734	412.53493240645156	982.7094065008674	1178.05239027775
CARDIOVASCULAR III_t-PA_P00750_OID00635	0.10075693236714933	0.5168795880428703	414.07333789848843	986.3713662135759	1182.441708470807
CARDIOMETABOLIC_SELL_P14151_OID01249	0.05860753623188231	0.3011326172214674	415.38794734014095	989.5004600459813	1186.192320053926
CARDIOVASCULAR III_TIMP4_Q99727_OID00585	0.09964202898550756	0.5152121839872615	420.64883158761216	1002.023206269463	1201.202405048363
CARDIOVASCULAR III_TNFRSF10C_O14798_OID00594	0.09786913043478229	0.5073237036657883	422.7721731649077	1007.0774901858406	1207.2606036610464
CARDIOVASCULAR III_MPO_P05164_OID00600	0.06309620772946856	0.3277271182124558	424.4649411168186	1011.1068548422703	1212.0903113173447
CARDIOMETABOLIC_IGFBP3_P17936_OID01255	0.06442497584541051	0.3349227608780721	425.2091941948866	1012.8784288221871	1214.2137706278027
CARDIOVASCULAR III_COL1A1_P02452_OID00641	0.076578768115942	0.4050035627069988	440.03731967914786	1048.1744697358254	1256.5204806674099
IMMUNO-ONCOLOGY_CD83_Q01151_OID00841	0.09103543478260834	0.48500984267282243	446.5343347269837	1063.6395884446433	1275.0573595900637
CARDIOVASCULAR III_TNFSF13B_Q9Y275_OID00617	0.08823852657004849	0.4708091202158099	447.8629597029634	1066.8021705802837	1278.84810981629
CARDIOMETABOLIC_TGFBR3_Q03167_OID01279	0.09507871980676263	0.5129037987867062	457.77999004844435	1090.4080515510339	1307.1427010891005
CARDIOVASCULAR III_CPA1_P15085_OID00624	0.1252071256038647	0.6804792887499655	464.6327509304244	1106.7200084036092	1326.6946195099083
INFLAMMATION_IL-10RA_Q13651_OID00508	0.10651468030690525	0.5805554796259969	467.3060882694072	1113.0834750747567	1334.3220226897433
NEURO EXPLORATORY_PMVK_Q15126_OID05218	0.09982867149758334	0.5462792734323452	471.02579296831647	1121.9375954717948	1344.9348524201057
INFLAMMATION_CCL19_Q99731_OID00513	0.15548507246376886	0.8523085975311735	472.6493925412323	1125.8023234623959	1349.5672046406573
INFLAMMATION_IL6_P05231_OID00482	0.13496483091787415	0.7651469224975311	505.49113304433433	1203.9768490076565	1443.26916824135
IMMUNO-ONCOLOGY_CD40_P25942_OID00781	0.06604413043478274	0.37624217414411454	510.41519622464136	1215.6977853048268	1457.3181693012075
NEURO EXPLORATORY_DSG3_P32926_OID05170	0.08344236714975928	0.4769672854611412	513.8726761696427	1223.9277518449044	1467.182814696974
CARDIOMETABOLIC_ICAM3_P32942_OID01267	0.05834384057971054	0.33564046079322085	520.4749397143829	1239.6433414120947	1486.019916022252
INFLAMMATION_IL7_P13232_OID00478	0.09052241545893747	0.5213476069972834	521.6532515379591	1242.4481126783844	1489.3817853971675
CARDIOMETABOLIC_C2_P06681_OID01233	0.056430531400966544	0.32678752760148	527.3917251548642	1256.107697136455	1505.7545065267043
CARDIOMETABOLIC_MBL2_P11226_OID01243	0.20897845410628157	1.2225591630004433	538.2095641478998	1281.8578226350223	1536.6192524113396
INFLAMMATION_LIF-R_P42702_OID00511	0.04140903381642502	0.2426474361972627	539.9746082785412	1286.0592260305527	1541.6551596783686
NEURO EXPLORATORY_ADAM15_Q13444_OID05162	0.056617584541061916	0.33353739774545216	545.745678814917	1299.7963299169264	1558.1207959143999
INFLAMMATION_CXCL1_P09341_OID00496	0.09768463768115865	0.5766861003016978	548.0587217519459	1305.302155892926	1564.7202164909722
IMMUNO-ONCOLOGY_CSF-1_P09603_OID00843	0.03662263285024281	0.21622579704165626	548.1714283353748	1305.570435749388	1565.0417834307586
IMMUNO-ONCOLOGY_CCL17_Q92583_OID00821	0.13747195652173794	0.8122102782204296	548.9189219297053	1307.3497237727408	1567.1744824980071
NEURO EXPLORATORY_AARSD1_Q9BTE6_OID05202	0.07915004830917871	0.471127392107319	557.137694850134	1326.9131873934252	1590.6237382026234
CARDIOVASCULAR III_Notch 3_Q9UM47_OID00584	0.0718219806763285	0.43018822501192194	564.1325424129392	1343.5632931901837	1610.5809699437254
INFLAMMATION_CDCP1_Q9H5V8_OID00476	0.09764731884057909	0.5912927937318733	576.5638069116206	1373.1539104345986	1646.0490200031916
IMMUNO-ONCOLOGY_KLRD1_Q13241_OID00839	0.0844631642512077	0.5133029780090191	580.7249891481096	1383.0589321884715	1657.9214251920484
CARDIOVASCULAR III_PLC_P98160_OID00582	0.06404164251207689	0.3924625299795266	590.4962903056535	1406.317934486657	1685.8002426515873
CARDIOVASCULAR III_LDL receptor_P01130_OID00564	0.10069867149758505	0.6179342777144997	592.08068228061	1410.0893232690235	1690.320722775303
IMMUNO-ONCOLOGY_EGF_P01133_OID00759	0.15474128019323707	0.9523092663098581	595.5022169261478	1418.2337328837311	1700.0828140453193
CARDIOMETABOLIC_MET_P08581_OID01238	0.04591838164251216	0.28428265469322167	602.6414159784156	1435.2274406660604	1720.4518931870934
IMMUNO-ONCOLOGY_MIC-A/B_Q29983,Q29980_OID00820	0.23543803030302968	1.4602855856236299	604.8549195449111	1440.4963209238845	1726.7673111625827
IMMUNO-ONCOLOGY_CD4_P01730_OID00776	0.06040847826086959	0.377221946889895	613.080736228693	1460.0765421991418	1750.2366520290984
CARDIOMETABOLIC_TNXB_P22105_OID01260	0.043193913043478194	0.27022939637630156	615.3711000270551	1465.5283811778897	1756.771362206309
INFLAMMATION_CD6_P30203_OID00499	0.061180000000000234	0.3882212866403307	633.0496076954463	1507.6091938174638	1807.2104464029305
INFLAMMATION_Flt3L_P49771_OID00533	0.06810859903381505	0.4332799952184161	636.250376593232	1515.2281031045998	1816.342705325222
NEURO EXPLORATORY_FHIT_P49789_OID05157	0.08226804347826078	0.5246320790721033	639.3502294496107	1522.6067980322946	1825.1869848192077
NEURO EXPLORATORY_RNF31_Q96EP0_OID05208	0.135086349206349	0.8711748549261094	653.829787091527	1557.0730252884086	1866.4990576100847
CARDIOVASCULAR III_TNFRSF14_Q92956_OID00563	0.07676615942029041	0.49567082012053254	655.4242240422428	1560.8683224440001	1871.048195462029
IMMUNO-ONCOLOGY_VEGFC_P49767_OID00784	0.11836502415458927	0.772675024163463	669.8978215197606	1595.3203716122127	1912.3432914218697
CARDIOMETABOLIC_TIMP1_P01033_OID01224	0.05749449275362295	0.3783319377195365	680.6834757762331	1620.9938610007905	1943.1161924393218
NEURO EXPLORATORY_FKBP5_Q13451_OID05220	0.10414987922705343	0.686025140362835	682.0449299761668	1624.2345804062068	1947.000566116892
IMMUNO-ONCOLOGY_CXCL13_O43927_OID00830	0.11860823671497656	0.7837062562859605	686.3151271765321	1634.399087417048	1959.184004772049
IMMUNO-ONCOLOGY_MCP-4_Q99616_OID00768	0.10932797101449232	0.726795912320394	694.7069558928436	1654.3744645820389	1983.1269893425597
IMMUNO-ONCOLOGY_IL8_P10145_OID00752	0.05985678743961298	0.3981459661211247	695.4988509625363	1656.2594413812528	1985.3863692709158
NEURO EXPLORATORY_IFI30_P13284_OID05174	0.05029362318840591	0.3345817917566549	695.6922667230973	1656.7198359877862	1985.9382096507723
CARDIOMETABOLIC_PTPRS_Q13332_OID01284	0.040168550724637875	0.2701107304346964	710.7829263278113	1692.6406839228118	2028.993833473691
CARDIOVASCULAR III_CDH5_P33151_OID00587	0.050265917874395605	0.3407787942231116	722.4603293787608	1720.4368309459228	2062.310988052093
NEURO EXPLORATORY_NAA10_P41227_OID05168	0.10691944444444434	0.7391760824119407	751.235913447055	1788.9323744860585	2144.411501953559
CARDIOVASCULAR III_DLK-1_P80370_OID00598	0.08938082125603852	0.6205137153099491	757.5361644653602	1803.929124750243	2162.386898662514
INFLAMMATION_TWEAK_O43508_OID00555	0.047840845410629385	0.33261179193692236	759.7404875688575	1809.1761502556708	2168.6761297453436
NEURO EXPLORATORY_KIRREL2_Q6UWL6_OID05188	0.05523352657004832	0.38648706090599366	769.5644826049097	1832.5605523013123	2196.7052648687068
CARDIOMETABOLIC_VCAM1_P19320_OID01257	0.057146714975845114	0.3998939251261371	769.6400573240786	1832.740445505438	2196.9208893557334
INFLAMMATION_MCP-4_Q99616_OID00504	0.09639033816425169	0.6810810804511878	784.6948104614428	1868.575814461018	2239.8740534759895
CARDIOMETABOLIC_KIT_P10721_OID01241	0.05593608695652197	0.396488644066163	789.6672725322268	1880.4119442896547	2254.0611324637453
CARDIOMETABOLIC_VASN_Q6EMK4_OID01295	0.040076618357488325	0.2847929938579665	793.6711370629635	1889.9424865472497	2265.484676904095
CARDIOVASCULAR III_TR_P02786_OID00593	0.07269388888888884	0.5194574868090511	802.5322869956678	1911.0350046227602	2290.7666856092483
IMMUNO-ONCOLOGY_CX3CL1_P78423_OID00806	0.052699975845411196	0.3784217035581716	810.372125886808	1929.69644789178	2313.1347609895643
CARDIOVASCULAR III_PON3_Q15166_OID00642	0.11447287439613518	0.8263029984260677	818.8820806826917	1949.9529962279191	2337.4147631712244
CARDIOVASCULAR III_Ep-CAM_P16422_OID00610	0.1457498792270533	1.0600280734812757	831.3015092064817	1979.5154460010099	2372.849047829411
CARDIOMETABOLIC_GAS6_Q14393_OID01286	0.0404377053140097	0.29439548496222523	832.9683787466329	1983.483170498672	2377.604860960757
NEURO EXPLORATORY_TBCB_Q99426_OID05181	0.102261811594202	0.7478999584394083	840.6103611379157	2001.6735512310643	2399.408307005783
NEURO EXPLORATORY_SNCG_O76070_OID05210	0.13059920289855098	0.9595319348486588	848.3361230445797	2020.0634562965188	2421.4509308077536
NEURO EXPLORATORY_BST2_Q10589_OID05140	0.03982384057971	0.295077329848466	862.7943349131252	2054.4788927060604	2462.7020926641217
CARDIOMETABOLIC_ANGPTL3_Q9Y5C1_OID01306	0.060162512077294394	0.4564586834110935	904.5873133059413	2153.9602129096124	2581.9428496762002
IMMUNO-ONCOLOGY_CXCL10_P02778_OID00807	0.12883413043478242	0.988979603222096	925.9799798370417	2204.881868747248	2642.9788554833417
CARDIOMETABOLIC_PROC_P04070_OID01228	0.039908913043478655	0.307695645911764	934.0879430367437	2224.18157534417	2666.1119362998948
CARDIOMETABOLIC_SAA4_P35542_OID01269	0.07293483091787456	0.565250925340171	943.827971603584	2247.3661145758656	2693.9014970258327
CARDIOVASCULAR III_OPN_P10451_OID00621	0.07311256038647329	0.5761072774737115	975.6375947827169	2323.0836739511374	2784.658448756687
CARDIOVASCULAR III_IL-17RA_Q96F46_OID00566	0.06325268115941984	0.5001971698530537	982.6239021156724	2339.7134251365064	2804.5912838881895
CARDIOVASCULAR III_TNF-R2_P20333_OID00567	0.07990432367149758	0.6385992807337888	1003.6218918500048	2389.6956740357173	2864.5011977321637
INFLAMMATION_IL-18R1_Q13478_OID00517	0.04789835748792193	0.3860570375508224	1020.7245557970482	2430.4057150043477	2913.297310051023
CARDIOMETABOLIC_DPP4_P27487_OID01266	0.03442094202898538	0.2783309912737673	1027.3580878776245	2446.195720865772	2932.223602202247
CARDIOMETABOLIC_NCAM1_P13591_OID01247	0.04655871980676363	0.37820522551433833	1036.796404630672	2468.6621664368517	2959.15243989226
IMMUNO-ONCOLOGY_CD27_P26842_OID00800	0.057840483091787576	0.47205618423699086	1046.5507705774926	2491.880773631008	2986.9828365181916
INFLAMMATION_CD40_P25942_OID00542	0.04701475845410563	0.38790300194314087	1069.562105050951	2546.6554504699284	3052.637115885269
INFLAMMATION_SIRT2_Q8IXJ6_OID00538	0.08990050724637655	0.7418207311530802	1069.7978143297432	2547.216517428544	3053.3096245757156
CARDIOVASCULAR III_CASP-3_P42574_OID00630	0.07645806763285101	0.6344059592451201	1081.711944568562	2575.5761339672144	3087.302159591591
INFLAMMATION_IL-17C_Q9P0M4_OID00483	0.04961364145658287	0.41247582083832557	1085.9679825921226	2585.706928501524	3099.4451793177122
CARDIOMETABOLIC_CES1_P23141_OID01263	0.0946855050505051	0.7875323794054879	1086.905392429859	2587.9382775645013	3102.1197292181378
CARDIOMETABOLIC_CCL14_Q16627_OID01292	0.04963466183574816	0.4219895263277494	1135.6345774764145	2703.9300406933385	3241.1503063297196
CARDIOVASCULAR III_AXL_P30530_OID00612	0.05385944444444313	0.46156094120535845	1153.8091013781557	2747.1914877823287	3293.0045375183668
CARDIOMETABOLIC_FAP_Q12884_OID01282	0.036717272727272654	0.3192189299614753	1187.4785374711603	2827.3360100588257	3389.067724183039
CARDIOVASCULAR III_CD163_Q86VB7_OID00577	0.060214951690820584	0.5254464768018885	1196.2859907884913	2848.300695647782	3414.1965090849762
CARDIOMETABOLIC_CA3_P07451_OID01235	0.06897980676328475	0.6033715209584147	1202.0173462453065	2861.9432391829096	3430.5487953137913
INFLAMMATION_STAMBP_O95630_OID00558	0.06504942028985461	0.5691341230458369	1202.6168429071502	2863.3702418101466	3432.259235559522
CARDIOMETABOLIC_C1QTNF1_Q9BXJ1_OID01301	0.04842480676328531	0.43419030359716915	1262.9691180107507	3007.0288124109575	3604.4519497002516
IMMUNO-ONCOLOGY_VEGFR-2_P35968_OID00780	0.025427463768116	0.2282173058107368	1265.4899008462578	3013.029117596286	3611.6440635354866
IMMUNO-ONCOLOGY_PDGF subunit B_P01127_OID00790	0.05414855072463709	0.49145082022821934	1294.0372891949517	3080.981436689948	3693.0933920324424
INFLAMMATION_CCL25_O15444_OID00551	0.050580458937198536	0.4707919467242303	1360.9337270623141	3240.2173227226704	3883.9574548824567
NEURO EXPLORATORY_AKT1S1_Q96B36_OID05192	0.06898367149758489	0.6462916100512325	1378.8115156436395	3282.7724297152254	3934.9650566575765
CARDIOVASCULAR III_IL-1RT2_P27930_OID00627	0.0328208454106278	0.310629602050305	1407.085664504804	3350.0743455274337	4015.6348201988117
IMMUNO-ONCOLOGY_NOS3_P29474_OID00777	0.051089565217391275	0.4874444684328991	1429.9324394152864	3404.457298660577	4080.8195432726357
NEURO EXPLORATORY_ATP6V1F_Q16864_OID05143	0.045649323529411756	0.4361106986656996	1433.6847446726545	3413.3890376856593	4091.525346503183
CARDIOVASCULAR III_IL-18BP_O95998_OID00640	0.04944442028985474	0.4726731695406158	1435.5417275831198	3417.8092769333684	4096.823554524744
CARDIOVASCULAR III_CTSZ_Q9UBR2_OID00643	0.049076352657004385	0.4708701266972649	1446.0526354388642	3442.828746822052	4126.812509272134
IMMUNO-ONCOLOGY_CD28_P10747_OID00793	0.03636260869565211	0.3511860372555061	1465.1666597879719	3488.3265068948176	4181.347250258014
NEURO EXPLORATORY_SMOC1_Q9H4F8_OID05135	0.03886888888888951	0.3886808211721651	1570.6717234345087	3739.463782764376	4482.366571005971
IMMUNO-ONCOLOGY_CD8A_P01732_OID00772	0.07859350241546004	0.7974888060919041	1617.2296741584466	3850.2872471309756	4615.202303938527
CARDIOVASCULAR III_uPA_P00749_OID00631	0.037166256038647205	0.3844519336894561	1680.631553532384	4001.204936447031	4796.0959736871
CARDIOVASCULAR III_PRTN3_P24158_OID00618	0.04900922705314059	0.5099440770455445	1700.4839925522265	4048.4602820046653	4852.737384405137
NEURO EXPLORATORY_COL4A3BP_Q9Y5P4_OID05185	0.04197437198067622	0.4409099546563605	1733.0453469523661	4125.96719533729	4945.639078511699
IMMUNO-ONCOLOGY_TWEAK_O43508_OID00789	0.026091932367149795	0.27472109998312055	1741.2011608212026	4145.3807558545595	4968.908649753348
IMMUNO-ONCOLOGY_GZMH_P20718_OID00783	0.08226659420289817	0.8703439522806596	1757.9637297065806	4185.281266374015	5016.734382213907
NEURO EXPLORATORY_IMPA1_P29218_OID05153	0.05419345410628029	0.5756497076626983	1772.1322416209719	4219.007055804593	5057.158940224261
CARDIOVASCULAR III_IL2-RA_P01589_OID00570	0.049718212560385666	0.530491423908286	1788.120689595501	4257.064903552955	5102.77600567001
CARDIOMETABOLIC_CA4_P22748_OID01261	0.02566818840579721	0.28594389835791223	1949.0503087901159	4640.1310741892885	5561.928531127502
NEURO EXPLORATORY_EREG_O14944_OID05151	0.03071051136363634	0.34767961858079477	2012.9333065527112	4792.193925077834	5744.194834673758
NEURO EXPLORATORY_RBKS_Q9H477_OID05144	0.04257545893719872	0.4840574217059782	2030.1043185099506	4833.06662751544	5793.1858511832
INFLAMMATION_TNFRSF9_Q07011_OID00553	0.052477753623188406	0.6174176874769668	2173.8887568505675	5175.321571269323	6203.421044032928
INFLAMMATION_CX3CL1_P78423_OID00552	0.03817270531400929	0.44931214786615603	2175.8047876549876	5179.882363615507	6208.8877215175125
NEURO EXPLORATORY_LEPR_P48357_OID05160	0.030866763285024135	0.36656759083192036	2214.889411286348	5272.916802990941	6320.401079440419
NEURO EXPLORATORY_FGFR2_P21802_OID05166	0.022092004830917666	0.2639084394248884	2241.094617944436	5335.293934856794	6395.167836117129
CARDIOMETABOLIC_TNC_P24821_OID01265	0.04648370843989813	0.5630102786737394	2303.8273572396383	5484.618779267492	6574.152305360481
INFLAMMATION_CD8A_P01732_OID05124	0.06438490338164193	0.7836972763932611	2326.7279938261363	5539.1299339848265	6639.490706228353
CARDIOMETABOLIC_IL7R_P16871_OID01253	0.03934557971014474	0.49689792364561164	2504.6483294394393	5962.639641304093	7147.119833329938
CARDIOVASCULAR III_FABP4_P15090_OID00589	0.059617922705314186	0.7613791586038812	2561.2318681103056	6097.327319168626	7308.55981977264
CARDIOMETABOLIC_CHL1_O00533_OID01216	0.024485797101449158	0.3130908786093351	2567.5123781033776	6112.277025662337	7326.478898420485
NEURO EXPLORATORY_KLB_Q86Z14_OID05137	0.037120507246377166	0.48624574751930705	2694.488723055583	6414.523085168996	7688.758458277558
INFLAMMATION_CXCL9_Q07325_OID00490	0.06980432367149803	0.9214328758930872	2736.2321283679266	6513.886301390162	7807.857650341156
INFLAMMATION_SLAMF1_Q13291_OID00502	0.025928939393939476	0.3429955359446106	2747.8749322004196	6541.600054635028	7841.076037493241
IMMUNO-ONCOLOGY_TNFRSF4_P43489_OID00819	0.04404280193236687	0.5893500879947076	2811.7901356887855	6693.739539876098	8023.434171972057
INFLAMMATION_IL-17A_Q16552_OID00485	0.05499201680672261	0.7445928813433373	2878.863566059473	6853.3966569362965	8214.803122785886
NEURO EXPLORATORY_CD63_P08962_OID05222	0.0385926570048305	0.5323117880863101	2987.446635037681	7111.860552227379	8524.604303658158
NEURO EXPLORATORY_SRP14_P37108_OID05142	0.05485867149758494	0.7584811839651886	3001.758384331719	7145.927285768954	8565.437528099015
CARDIOMETABOLIC_FCN2_Q15485_OID01290	0.035080386473429925	0.48643830280683104	3019.2749611852796	7187.622577292018	8615.414529387044
IMMUNO-ONCOLOGY_CXCL9_Q07325_OID00771	0.06823106280193336	0.9477475131474737	3029.6777319768917	7212.384626628315	8645.094945576555
INFLAMMATION_CXCL10_P02778_OID00535	0.06493231884057948	0.9211920683655628	3160.445121965647	7523.6546125390105	9018.1907880361
CARDIOVASCULAR III_CSTB_P04080_OID00575	0.04606780193236748	0.6563456058929511	3187.4161102453313	7587.854553900187	9095.142416054097
CARDIOVASCULAR III_MCP-1_P13500_OID00576	0.0329126086956526	0.48115524247424013	3355.8909314150924	7988.880766890792	9575.822307200848
CARDIOMETABOLIC_CCL18_P55774_OID01276	0.053710990338164066	0.7998076778403373	3481.788017899704	8288.557798857884	9935.022548700315
CARDIOVASCULAR III_CNTN1_Q12860_OID00586	0.02208801932367166	0.33430182225609706	3596.8109804851038	8562.350763447572	10263.19755591109
IMMUNO-ONCOLOGY_GZMB_P10144_OID00840	0.05409471014492784	0.8212140312520433	3618.729309172971	8614.523712946144	10325.733309012561
CARDIOMETABOLIC_CD46_P15529_OID01251	0.024347971014493375	0.39141063460669934	4057.7023489164208	9659.425783059129	11578.17861093383
CARDIOMETABOLIC_ENG_P17813_OID01254	0.017162077294686107	0.28174452673437644	4231.628515623771	10073.428066166221	12074.411922138563
NEURO EXPLORATORY_WWP2_O00308_OID05219	0.02757340579710199	0.46121295252945543	4392.9353370829695	10457.392054029699	12534.640590981793
CARDIOMETABOLIC_ST6GAL1_P15907_OID01252	0.02090516908212603	0.3516239335986574	4442.025852878873	10574.243841115513	12674.702011625353
NEURO EXPLORATORY_IFNL1_Q8IU54_OID05127	0.033384855072463804	0.5745553827466205	4650.420128684942	11070.291616664937	13269.277077754658
NEURO EXPLORATORY_PSME1_Q06323_OID05187	0.025693357487922786	0.4496072117424731	4807.831798715586	11444.983853972639	13718.392410541699
CARDIOVASCULAR III_AP-N_P15144_OID00611	0.012759951690821225	0.2237411855759101	4827.451332702689	11491.68485931112	13774.369405832686
NEURO EXPLORATORY_IL15_P40933_OID05169	0.01734835748792296	0.3050632591397149	4854.971561481321	11557.19217220307	13852.88807276015
CARDIOMETABOLIC_ICAM1_P05362_OID01230	0.017896328502415848	0.32207261597597314	5085.099218118959	12104.972646455644	14509.4711996171
NEURO EXPLORATORY_SFRP1_Q8N474_OID05171	0.041779734299516313	0.7605360115082205	5202.667540240315	12384.824550818656	14844.908577504004
NEURO EXPLORATORY_CRADD_P78560_OID05129	0.032738164251208346	0.6237648581616537	5699.5953914331785	13567.678364945024	16262.706189304228
NEURO EXPLORATORY_NDRG1_Q92597_OID05163	0.018265869565217585	0.34814386075158643	5703.580725999532	13577.164788593731	16274.076851113658
INFLAMMATION_IL8_P10145_OID00471	0.022220024154589346	0.4380833662223631	6102.819177326022	14527.485281610565	17413.15438864699
CARDIOVASCULAR III_TLT-2_Q5T2D2_OID00588	0.02221458937198051	0.4385885972785265	6119.894434481838	14568.130131656577	17461.8722454531
IMMUNO-ONCOLOGY_ANG-1_Q15389_OID00760	0.04358101449275331	0.8925601431355239	6585.387369250633	15676.15838275637	18789.982159436517
CARDIOMETABOLIC_OSMR_Q99650_OID01300	0.008959323671497765	0.18841765261426793	6943.692401281079	16529.04372161016	19812.271481396703
CARDIOMETABOLIC_CA1_P00915_OID01223	0.03688021739130409	0.8012560064007792	7410.53588554637	17640.286762758624	21144.234712765807
INFLAMMATION_CST5_P28325_OID00491	0.024294951690820632	0.5385693858678453	7715.125352818222	18365.31116800655	22013.26676412616
NEURO EXPLORATORY_GGT5_P36269_OID05221	0.013555990338164126	0.30256425424342814	7821.026238205878	18617.390556363043	22315.415313866295
NEURO EXPLORATORY_NPM1_P06748_OID05182	0.04624359903381681	1.0378215106031294	7907.378138346315	18822.93684821655	22561.788148606964
CARDIOMETABOLIC_ITGAM_P11215_OID01242	0.015461652661064473	0.3576109907058933	8398.413055372772	19991.763539663694	23962.772540698854
IMMUNO-ONCOLOGY_CCL3_P10147_OID00813	0.022609516908213223	0.5517870690247922	9350.670494384933	22258.45346603513	26679.682778941686
INFLAMMATION_CXCL6_P80162_OID00534	0.025980676328501318	0.6373546209424437	9448.072015772204	22490.301528815897	26957.581547745373
CARDIOMETABOLIC_CRTAC1_Q9NQ79_OID01304	0.024267294685990315	0.6072365714610435	9829.993220193202	23399.401188166128	28047.25075311672
INFLAMMATION_TGF-alpha_P01135_OID00503	0.013161400966183567	0.3351186040732329	10178.211930488065	24228.277823133336	29040.76265272501
CARDIOMETABOLIC_TIMD4_Q96H15_OID01298	0.021567826086957176	0.5549576845626008	10394.04986041819	24742.043975941502	29656.57539150145
NEURO EXPLORATORY_ILKAP_Q9H0C8_OID05215	0.02251987922705334	0.5840656986954094	10560.110436757703	25137.323487590955	30130.367120500232
IMMUNO-ONCOLOGY_CCL20_P78556_OID00837	0.03450219806763233	0.8975124666548591	10623.420867174067	25288.023401893468	30310.999740957323
CARDIOVASCULAR III_PDGF subunit A_P04085_OID00648	0.026324710144927543	0.706273042121898	11300.369578257532	26899.386865319615	32242.419548302583
IMMUNO-ONCOLOGY_Gal-9_O00182_OID00779	0.01391475845410639	0.3863121078697127	12100.33626471064	28803.57405300561	34524.825126553544
NEURO EXPLORATORY_TNFRSF13C_Q96RJ3_OID05205	0.00861907928388761	0.24582480888627622	12770.267757092335	30398.23418346555	36436.22393713986
CARDIOVASCULAR III_GP6_Q9HCN6_OID05026	0.012522053140096467	0.4175027454520658	17451.355207939123	41540.781758788464	49791.95521026717
INFLAMMATION_CCL11_P51671_OID00505	0.012209468599033713	0.4234745622132285	18885.169560914288	44953.737499433475	53882.807824489624
IMMUNO-ONCOLOGY_Gal-1_P09382_OID00798	0.005790120772946494	0.22072477619466868	22813.02514232112	54303.34237513088	65089.473901735386
INFLAMMATION_IL-15RA_Q13261_OID00514	0.009347101449275641	0.36084987033750293	23396.704622016987	55692.69394327742	66754.78486104467
IMMUNO-ONCOLOGY_NCR1_O76036_OID00816	0.014117898550724206	0.5455730583914851	23443.431441575016	55803.9193409717	66888.10235226482
IMMUNO-ONCOLOGY_TNFRSF9_Q07011_OID00753	0.01574285024154598	0.609374392558053	23521.070062931565	55988.725122080956	67109.61509731394
INFLAMMATION_CCL3_P10147_OID00532	0.014289444444444577	0.5657836819740706	24610.7452494773	58582.5150392347	70218.59545296854
NEURO EXPLORATORY_HMOX2_P30519_OID05207	0.010308937198067802	0.40864564094622113	24667.23850241917	58716.98785359171	70379.77780885814
INFLAMMATION_IL-20RA_Q9UHF4_OID00489	0.00874937198067638	0.3833250265495838	30132.287301255656	71725.62450188356	85972.24932702749
CARDIOMETABOLIC_CR2_P20023_OID01258	0.008743285024154446	0.43389957864121154	38661.40590855091	92027.76812771222	110306.89746170076
IMMUNO-ONCOLOGY_HO-1_P09601_OID00805	0.006670265700483569	0.3506156211471371	43373.407444714074	103243.90150726926	123750.8305284928
NEURO EXPLORATORY_PHOSPHO1_Q8TCT1_OID05203	0.006732801932367138	0.363928500421006	45865.61519056011	109176.1861229566	130861.41259758061
NEURO EXPLORATORY_CTF1_Q16619_OID05156	0.006917142857142844	0.38964778546277273	49812.34391762591	118570.71528514879	142121.926062194
CARDIOVASCULAR III_PCSK9_Q8NBP7_OID00619	0.0060257729468595755	0.3577065288139593	55318.88490740959	131678.11724563263	157832.78005823877
IMMUNO-ONCOLOGY_CAIX_Q16790_OID00773	0.008519903381642102	0.5851445011638445	74045.76422692853	176254.32845746033	211262.92198751605
NEURO EXPLORATORY_IL32_P24001_OID05194	0.005257657004830829	0.3829115646779985	83263.59241754982	198195.8302635154	237562.54508319005
CARDIOVASCULAR III_MB_P02144_OID00616	0.00911999999999935	0.709108172300364	94902.43804711878	225900.16005567796	270769.6354496159
CARDIOVASCULAR III_IGFBP-2_P18065_OID00650	0.00960652173913168	0.7916707445943046	106610.1207659718	253768.345155327	304173.12675580755
CARDIOVASCULAR III_TR-AP_P13686_OID00606	0.003578502415459539	0.334417271178155	137093.06326409226	326327.90304530325	391144.79550535436
IMMUNO-ONCOLOGY_ADGRG1_Q9Y653_OID00764	0.008741376811594481	0.9056337719907326	168494.48136506014	401073.7387438732	480736.9905770506
CARDIOMETABOLIC_PLTP_P55058_OID01275	0.002625120772946854	0.3339512037337787	254042.7241991642	604707.0551711188	724816.88655404
CARDIOVASCULAR III_PSP-D_P35247_OID00608	0.006344516908212583	0.8157911454423366	259537.509838137	617786.4753965307	740494.2009746662
CARDIOVASCULAR III_EGFR_P00533_OID00637	0.0011347826086955948	0.19526663153499418	464803.39753879077	1106387.6678200644	1326143.5942822692
CARDIOVASCULAR III_IL-6RA_P08887_OID00602	0.0020292512077304536	0.3640740616052994	505296.5663014682	1202774.8988853658	1441675.6975015078
INFLAMMATION_4E-BP1_Q13541_OID00536	0.0030058212560390984	0.5967576250525178	618739.7187159598	1472807.3926338402	1765343.2787298977
INFLAMMATION_uPA_P00749_OID00481	0.001151666666666884	0.3589852254654364	1525237.5884822984	3630574.3019728228	4351695.708786594
CARDIOVASCULAR III_NT-proBNP_NA_OID00131	0.0024373429951696224	1.0949348588282892	3167970.0527527835	7540824.806090121	9038618.0309659
NEURO EXPLORATORY_EIF4B_P23588_OID05128	6.557487922709271e-4	0.4749665211257472	8235476.256899401	19603177.69728233	23496850.557063453
